# Supplementary material for: Inhibition of the NLRP3/IL‐1β axis protects against sepsis‐induced cardiomyopathy
Source: J Cachexia Sarcopenia Muscle. 2021 Sep 2;12(6):1653–68. doi: 10.1002/jcsm.12763 (PMC8718055; doi:10.1002/jcsm.12763)
Supplement: Supplementary file 5 — Table S6. ≥ 2‐fold upregulated genes in hearts of CLP vs. sham treated Nlrp3 WT mice (.xls table; Table S5_wt_CLP vs wt_sham_FC2.xlsx) [file JCSM-12-1653-s006.xlsx]

## Sheet: wt_CLP vs wt_sham_FC2
Column #	Column ID	Gene Symbol	p-value(Attribute)	p-value(ko_CLP vs. ko_sham)	MeanRatio(ko_CLP vs. ko_sham)	FoldChange(ko_CLP vs. ko_sham)	FoldChange(ko_CLP vs. ko_sham) (Description)	p-value(wt_CLP vs. wt_sham)	MeanRatio(wt_CLP vs. wt_sham)	FoldChange(wt_CLP vs. wt_sham)	FoldChange(wt_CLP vs. wt_sham) (Description)	F(Attribute)	SS(Attribute)	SS(Error)	F(Error)
7472	Sbno2	Sbno2	2.88941e-09	0.516354	1.33481	1.33481	ko_CLP up vs ko_sham	1.70591e-09	12.2131	12.2131	wt_CLP up vs wt_sham	452.622	3063.22	18.0473	1
2597	Fosl2	Fosl2	3.3424e-09	0.559992	1.22656	1.22656	ko_CLP up vs ko_sham	2.13444e-09	8.83785	8.83785	wt_CLP up vs wt_sham	436.334	2426.43	14.8292	1
6137	Pfkfb3	Pfkfb3	5.51463e-09	0.262417	1.71422	1.71422	ko_CLP up vs ko_sham	3.53638e-09	10.1739	10.1739	wt_CLP up vs wt_sham	384.649	1166.27	8.08542	1
7946	Socs3	Socs3	5.56263e-09	0.383441	3.35717	3.35717	ko_CLP up vs ko_sham	3.04397e-09	39.1598	39.1598	wt_CLP up vs wt_sham	383.81	28233.8	196.165	1
4434	Il4ra	Il4ra	6.93747e-09	0.142725	1.8483	1.8483	ko_CLP up vs ko_sham	3.84372e-09	11.2195	11.2195	wt_CLP up vs wt_sham	363.034	3316.17	24.3589	1
4043	Grrp1	Grrp1	5.26624e-08	0.0510469	2.31739	2.31739	ko_CLP up vs ko_sham	1.93465e-08	24.1082	24.1082	wt_CLP up vs wt_sham	217.545	2144.14	26.2828	1
5920	Osmr	Osmr	8.71251e-08	0.0937037	1.75296	1.75296	ko_CLP up vs ko_sham	6.64836e-08	5.16161	5.16161	wt_CLP up vs wt_sham	191.47	935.269	13.0258	1
2623	Fth1	Fth1	9.8434e-08	8.30516e-06	1.50105	1.50105	ko_CLP up vs ko_sham	2.42713e-08	2.49725	2.49725	wt_CLP up vs wt_sham	185.628	3070710	44112.7	1
4025	Gramd1a	Gramd1a	1.02264e-07	0.298306	1.0726	1.0726	ko_CLP up vs ko_sham	2.80405e-08	2.63574	2.63574	wt_CLP up vs wt_sham	183.838	533.78	7.74277	1
4808	Litaf	Litaf	1.31725e-07	0.0366627	1.91307	1.91307	ko_CLP up vs ko_sham	1.15555e-07	4.27394	4.27394	wt_CLP up vs wt_sham	172.383	3238.89	50.1039	1
3747	Gm6977	Gm6977	1.37603e-07	5.71857e-06	1.50304	1.50304	ko_CLP up vs ko_sham	4.33474e-08	2.09511	2.09511	wt_CLP up vs wt_sham	170.48	222242	3476.34	1
4568	Jmjd1c	Jmjd1c	1.8858e-07	0.861216	1.03814	1.03814	ko_CLP up vs ko_sham	1.52428e-07	3.8034	3.8034	wt_CLP up vs wt_sham	157.341	423.656	7.18025	1
5043	Mbd1	Mbd1	3.37225e-07	0.489737	0.935315	-1.06916	ko_CLP down vs ko_sham	1.55544e-07	2.64867	2.64867	wt_CLP up vs wt_sham	135.665	111.865	2.19885	1
8060	Srsf5	Srsf5	4.2819e-07	0.607714	1.0456	1.0456	ko_CLP up vs ko_sham	2.212e-07	2.36869	2.36869	wt_CLP up vs wt_sham	127.632	10275.9	214.7	1
6973	Relb	Relb	4.50584e-07	0.161686	1.26202	1.26202	ko_CLP up vs ko_sham	2.51883e-07	3.39203	3.39203	wt_CLP up vs wt_sham	125.978	152.684	3.23197	1
4429	Il17ra	Il17ra	5.49594e-07	0.210492	1.76132	1.76132	ko_CLP up vs ko_sham	3.19068e-07	6.98853	6.98853	wt_CLP up vs wt_sham	119.733	120.335	2.68009	1
8597	Tnip2	Tnip2	6.19409e-07	0.0803478	1.24182	1.24182	ko_CLP up vs ko_sham	3.49989e-07	2.64668	2.64668	wt_CLP up vs wt_sham	116.119	172.455	3.96041	1
9321	Zfp36	Zfp36	6.3164e-07	0.208964	1.57669	1.57669	ko_CLP up vs ko_sham	3.27622e-07	6.44133	6.44133	wt_CLP up vs wt_sham	115.539	6668.53	153.912	1
8398	Tifa	Tifa	6.53549e-07	0.128152	2.30867	2.30867	ko_CLP up vs ko_sham	3.66067e-07	8.18103	8.18103	wt_CLP up vs wt_sham	114.533	146.823	3.41847	1
4987	Map3k6	Map3k6	8.58435e-07	0.915353	1.06338	1.06338	ko_CLP up vs ko_sham	7.45624e-07	5.61714	5.61714	wt_CLP up vs wt_sham	106.792	5406.83	135.013	1
755	Atf3	Atf3	9.48388e-07	0.447515	1.37595	1.37595	ko_CLP up vs ko_sham	8.76871e-07	4.51512	4.51512	wt_CLP up vs wt_sham	104.092	377.749	9.67735	1
7777	Slc3a2	Slc3a2	1.12932e-06	0.0261266	1.71981	1.71981	ko_CLP up vs ko_sham	9.5039e-07	3.22782	3.22782	wt_CLP up vs wt_sham	99.5199	1016.29	27.2319	1
9262	Zc3h12a	Zc3h12a	1.29641e-06	0.40352	1.28883	1.28883	ko_CLP up vs ko_sham	6.92257e-07	5.09357	5.09357	wt_CLP up vs wt_sham	96.0457	131.749	3.65795	1
2948	Gm11951	Gm11951	1.30897e-06	0.0421555	1.75969	1.75969	ko_CLP up vs ko_sham	6.52742e-07	4.58379	4.58379	wt_CLP up vs wt_sham	95.8076	1014.56	28.2388	1
6777	RP24-252K15.3	RP24-252K15.3	1.34198e-06	0.0108284	1.46751	1.46751	ko_CLP up vs ko_sham	6.57557e-07	2.75247	2.75247	wt_CLP up vs wt_sham	95.1945	2041.15	57.1783	1
1369	Chil3	Chil3	1.99912e-06	0.00286705	?	?	No change between ko_CLP and ko_sham	7.25456e-07	99.166	99.166	wt_CLP up vs wt_sham	85.8877	515.964	16.0198	1
5691	Ninj1	Ninj1	2.00325e-06	0.000703714	1.64732	1.64732	ko_CLP up vs ko_sham	9.21492e-07	2.46009	2.46009	wt_CLP up vs wt_sham	85.8419	8107.29	251.852	1
7773	Slc39a14	Slc39a14	2.06216e-06	0.743524	1.07944	1.07944	ko_CLP up vs ko_sham	1.00506e-06	4.20578	4.20578	wt_CLP up vs wt_sham	85.2009	4999.88	156.489	1
6631	Psmd4	Psmd4	2.08344e-06	0.21432	1.12586	1.12586	ko_CLP up vs ko_sham	6.8358e-07	2.41208	2.41208	wt_CLP up vs wt_sham	84.975	9396.46	294.878	1
1738	Cxcl14	Cxcl14	2.75795e-06	0.168343	1.44735	1.44735	ko_CLP up vs ko_sham	8.38513e-07	6.65175	6.65175	wt_CLP up vs wt_sham	79.0217	838.693	28.3025	1
6314	Plscr1	Plscr1	2.82349e-06	0.501788	1.21022	1.21022	ko_CLP up vs ko_sham	1.2978e-06	4.94891	4.94891	wt_CLP up vs wt_sham	78.5419	546.2	18.5447	1
4385	Ifitm2	Ifitm2	2.84443e-06	0.0944546	1.74482	1.74482	ko_CLP up vs ko_sham	1.69124e-06	4.47312	4.47312	wt_CLP up vs wt_sham	78.3915	109124	3712.1	1
6304	Plin4	Plin4	2.85313e-06	0.944291	0.987021	-1.01315	ko_CLP down vs ko_sham	2.27366e-06	2.86309	2.86309	wt_CLP up vs wt_sham	78.3294	19540.8	665.251	1
5194	Mir22hg	Mir22hg	2.98844e-06	0.824073	1.12347	1.12347	ko_CLP up vs ko_sham	1.80653e-06	6.51937	6.51937	wt_CLP up vs wt_sham	77.3934	6303.86	217.206	1
1773	Cyyr1	Cyyr1	3.17763e-06	0.978627	1.00207	1.00207	ko_CLP up vs ko_sham	4.77276e-07	2.64558	2.64558	wt_CLP up vs wt_sham	76.17	63.5335	2.22427	1
4432	Il1r1	Il1r1	3.3671e-06	0.279267	1.31231	1.31231	ko_CLP up vs ko_sham	3.66729e-06	2.95056	2.95056	wt_CLP up vs wt_sham	75.0328	107.152	3.80819	1
2774	Glns-ps1	Glns-ps1	3.4744e-06	0.100942	1.28251	1.28251	ko_CLP up vs ko_sham	7.75308e-07	3.95311	3.95311	wt_CLP up vs wt_sham	74.4237	15071.1	540.012	1
2339	Exosc5	Exosc5	3.8446e-06	0.000433905	1.47585	1.47585	ko_CLP up vs ko_sham	8.95762e-07	2.40636	2.40636	wt_CLP up vs wt_sham	72.49	39.3769	1.44854	1
8846	Txnrd1	Txnrd1	3.98756e-06	0.462438	1.15518	1.15518	ko_CLP up vs ko_sham	2.91818e-06	2.91993	2.91993	wt_CLP up vs wt_sham	71.8046	1047.08	38.8862	1
1746	Cyb561	Cyb561	4.1011e-06	0.380045	1.33734	1.33734	ko_CLP up vs ko_sham	3.6788e-06	3.61968	3.61968	wt_CLP up vs wt_sham	71.2818	547.696	20.4894	1
3595	Gm5530	Gm5530	4.17465e-06	0.175832	1.42768	1.42768	ko_CLP up vs ko_sham	2.26304e-06	3.89374	3.89374	wt_CLP up vs wt_sham	70.9527	152.272	5.72295	1
1674	Csrnp1	Csrnp1	4.18373e-06	0.61318	1.338	1.338	ko_CLP up vs ko_sham	2.25397e-06	7.66408	7.66408	wt_CLP up vs wt_sham	70.9126	1094.31	41.1515	1
5465	Myc	Myc	4.22503e-06	0.559293	1.9234	1.9234	ko_CLP up vs ko_sham	2.20485e-06	14.9849	14.9849	wt_CLP up vs wt_sham	70.7314	1459.05	55.0082	1
7661	Shb	Shb	4.77663e-06	0.280818	0.840598	-1.18963	ko_CLP down vs ko_sham	9.45393e-06	2.0874	2.0874	wt_CLP up vs wt_sham	68.5056	671.725	26.1478	1
3277	Gm15469	Gm15469	5.22209e-06	0.00692792	1.38836	1.38836	ko_CLP up vs ko_sham	8.89585e-07	3.18003	3.18003	wt_CLP up vs wt_sham	66.9306	5582.63	222.425	1
7137	Rpl13-ps1	Rpl13-ps1	7.04315e-06	1.04678e-05	2.43201	2.43201	ko_CLP up vs ko_sham	1.55229e-05	2.74424	2.74424	wt_CLP up vs wt_sham	61.8954	31.7296	1.36702	1
350	Adamts1	Adamts1	7.28163e-06	0.511107	1.45132	1.45132	ko_CLP up vs ko_sham	4.76287e-06	5.79424	5.79424	wt_CLP up vs wt_sham	61.3579	1532.81	66.6174	1
2150	Eif1-ps1	Eif1-ps1	7.87595e-06	0.00299026	1.31517	1.31517	ko_CLP up vs ko_sham	1.71141e-06	2.07675	2.07675	wt_CLP up vs wt_sham	60.1089	1431.94	63.5263	1
3073	Gm12966	Gm12966	8.13645e-06	0.995695	0.999297	-1.0007	ko_CLP down vs ko_sham	6.21461e-06	2.2098	2.2098	wt_CLP up vs wt_sham	59.598	12454.5	557.266	1
5176	Midn	Midn	8.62892e-06	0.871468	0.969412	-1.03155	ko_CLP down vs ko_sham	7.51557e-06	2.60676	2.60676	wt_CLP up vs wt_sham	58.6859	3812.98	173.261	1
2722	Gcnt2	Gcnt2	8.90734e-06	0.644245	1.25441	1.25441	ko_CLP up vs ko_sham	6.56713e-06	4.76241	4.76241	wt_CLP up vs wt_sham	58.1985	193.387	8.86104	1
4989	Map3k8	Map3k8	8.93993e-06	0.327934	1.62819	1.62819	ko_CLP up vs ko_sham	4.23917e-06	6.94692	6.94692	wt_CLP up vs wt_sham	58.1428	180.83	8.29362	1
8351	Tfdp2	Tfdp2	9.42664e-06	0.165778	1.34286	1.34286	ko_CLP up vs ko_sham	2.7412e-06	4.25799	4.25799	wt_CLP up vs wt_sham	57.3385	1777.37	82.661	1
1889	Des	Des	9.81722e-06	0.0227965	1.28613	1.28613	ko_CLP up vs ko_sham	1.6539e-06	2.7628	2.7628	wt_CLP up vs wt_sham	56.7298	1263010	59369.7	1
2304	Esam	Esam	1.01475e-05	0.259558	0.835097	-1.19747	ko_CLP down vs ko_sham	4.33675e-06	2.77371	2.77371	wt_CLP up vs wt_sham	56.2382	3330.41	157.919	1
1309	Cebpd	Cebpd	1.01589e-05	0.25822	2.30535	2.30535	ko_CLP up vs ko_sham	4.94957e-06	9.57445	9.57445	wt_CLP up vs wt_sham	56.2216	13634.3	646.692	1
2786	Glul	Glul	1.02908e-05	0.161402	1.26655	1.26655	ko_CLP up vs ko_sham	2.28085e-06	3.92047	3.92047	wt_CLP up vs wt_sham	56.0311	55411.1	2637.16	1
6468	Ppp1r3a	Ppp1r3a	1.13956e-05	0.0422072	1.49163	1.49163	ko_CLP up vs ko_sham	4.40936e-06	3.15465	3.15465	wt_CLP up vs wt_sham	54.5465	392.553	19.1911	1
209	AV026068	AV026068	1.28564e-05	0.0842153	1.24074	1.24074	ko_CLP up vs ko_sham	8.93246e-06	2.04572	2.04572	wt_CLP up vs wt_sham	52.8388	4779.45	241.209	1
6263	Pla2g12a	Pla2g12a	1.2926e-05	0.000875244	1.86939	1.86939	ko_CLP up vs ko_sham	3.68971e-06	3.33857	3.33857	wt_CLP up vs wt_sham	52.7636	8286.11	418.779	1
7697	Slc10a6	Slc10a6	1.31023e-05	0.872091	2.2113	2.2113	ko_CLP up vs ko_sham	7.27155e-06	36.6304	36.6304	wt_CLP up vs wt_sham	52.5752	7402.5	375.462	1
7140	Rpl13a-ps1	Rpl13a-ps1	1.34649e-05	1.18416e-05	2.34954	2.34954	ko_CLP up vs ko_sham	0.000128412	2.2638	2.2638	wt_CLP up vs wt_sham	52.1976	412.496	21.0736	1
1272	Cdc42ep4	Cdc42ep4	1.40191e-05	0.461964	1.1892	1.1892	ko_CLP up vs ko_sham	7.74908e-06	3.24899	3.24899	wt_CLP up vs wt_sham	51.6443	428.786	22.1405	1
202	AI607873	AI607873	1.46472e-05	0.0128585	2.85695	2.85695	ko_CLP up vs ko_sham	6.93313e-06	5.11161	5.11161	wt_CLP up vs wt_sham	51.0494	164.399	8.58773	1
2523	Fen1	Fen1	1.55706e-05	0.196674	1.7525	1.7525	ko_CLP up vs ko_sham	6.80123e-06	6.04706	6.04706	wt_CLP up vs wt_sham	50.2304	153.558	8.15221	1
8367	Tgm2	Tgm2	1.574e-05	0.322132	1.26868	1.26868	ko_CLP up vs ko_sham	1.17452e-05	2.90293	2.90293	wt_CLP up vs wt_sham	50.0868	46476.7	2474.47	1
3146	Gm13611	Gm13611	1.64461e-05	2.56984e-05	1.89347	1.89347	ko_CLP up vs ko_sham	4.1418e-05	2.04276	2.04276	wt_CLP up vs wt_sham	49.5081	22297.4	1201.01	1
6227	Pim1	Pim1	1.68655e-05	0.725714	1.18442	1.18442	ko_CLP up vs ko_sham	1.29798e-05	4.34429	4.34429	wt_CLP up vs wt_sham	49.179	1460.13	79.1739	1
5403	Mt1	Mt1	1.69274e-05	0.387113	2.47473	2.47473	ko_CLP up vs ko_sham	6.90083e-06	23.4748	23.4748	wt_CLP up vs wt_sham	49.1312	3299940	179109	1
7462	Sat1	Sat1	1.81418e-05	0.0494325	2.03121	2.03121	ko_CLP up vs ko_sham	1.29992e-05	3.56052	3.56052	wt_CLP up vs wt_sham	48.237	5734.18	317	1
3863	Gm8865	Gm8865	1.82064e-05	0.0171523	2.62602	2.62602	ko_CLP up vs ko_sham	8.73953e-06	4.79386	4.79386	wt_CLP up vs wt_sham	48.1915	102.832	5.6902	1
765	Atg13	Atg13	1.84801e-05	0.918071	0.982493	-1.01782	ko_CLP down vs ko_sham	9.06956e-06	2.6979	2.6979	wt_CLP up vs wt_sham	48.0011	2159.76	119.984	1
7571	Sema6b	Sema6b	1.91341e-05	0.628486	1.31893	1.31893	ko_CLP up vs ko_sham	8.43665e-06	8.03964	8.03964	wt_CLP up vs wt_sham	47.56	252.331	14.148	1
4577	Junb	Junb	1.97081e-05	0.498885	2.37742	2.37742	ko_CLP up vs ko_sham	9.69597e-06	15.5022	15.5022	wt_CLP up vs wt_sham	47.1882	41021.4	2318.17	1
5874	Obfc1	Obfc1	1.9717e-05	0.649992	0.959181	-1.04256	ko_CLP down vs ko_sham	5.24962e-06	2.09938	2.09938	wt_CLP up vs wt_sham	47.1825	151.613	8.56889	1
2560	Fkbp5	Fkbp5	1.97825e-05	0.228473	1.78021	1.78021	ko_CLP up vs ko_sham	1.60508e-05	4.0565	4.0565	wt_CLP up vs wt_sham	47.141	2545.84	144.013	1
2736	Gfpt2	Gfpt2	2.0734e-05	0.0197193	2.15097	2.15097	ko_CLP up vs ko_sham	0.00011527	2.00918	2.00918	wt_CLP up vs wt_sham	46.5562	187.294	10.7279	1
7573	Sema7a	Sema7a	2.0776e-05	0.951548	1.01075	1.01075	ko_CLP up vs ko_sham	6.05285e-06	3.31717	3.31717	wt_CLP up vs wt_sham	46.5311	594.218	34.0542	1
978	Bnip3	Bnip3	2.16819e-05	0.87604	1.02346	1.02346	ko_CLP up vs ko_sham	5.27777e-06	3.08189	3.08189	wt_CLP up vs wt_sham	46.006	9166.19	531.304	1
1203	Ccnl1	Ccnl1	2.17805e-05	0.187979	1.24797	1.24797	ko_CLP up vs ko_sham	1.43438e-05	2.36775	2.36775	wt_CLP up vs wt_sham	45.9505	464.291	26.9444	1
865	B3gnt3	B3gnt3	2.294e-05	0.86734	1.05305	1.05305	ko_CLP up vs ko_sham	8.54722e-06	4.85498	4.85498	wt_CLP up vs wt_sham	45.3206	255.429	15.0295	1
9253	Zbtb22	Zbtb22	2.32866e-05	0.985	0.998472	-1.00153	ko_CLP down vs ko_sham	4.86771e-06	2.03374	2.03374	wt_CLP up vs wt_sham	45.1399	79.9529	4.72326	1
6345	Pnrc1	Pnrc1	2.34768e-05	0.446147	0.828619	-1.20683	ko_CLP down vs ko_sham	2.06847e-05	2.72936	2.72936	wt_CLP up vs wt_sham	45.0423	8576.24	507.745	1
2596	Fos	Fos	2.42363e-05	0.0218624	5.21174	5.21174	ko_CLP up vs ko_sham	5.44841e-05	2.96451	2.96451	wt_CLP up vs wt_sham	44.6618	108.694	6.48987	1
6683	Ptpn2	Ptpn2	2.53896e-05	0.52199	1.16252	1.16252	ko_CLP up vs ko_sham	1.44926e-05	3.0401	3.0401	wt_CLP up vs wt_sham	44.1116	88.7448	5.36486	1
34	1200007C13Rik	1200007C13Rik	2.60048e-05	0.974793	2.22427	2.22427	ko_CLP up vs ko_sham	1.41656e-05	109.597	109.597	wt_CLP up vs wt_sham	43.8308	642.572	39.0941	1
927	Bcl3	Bcl3	2.62903e-05	0.44171	1.77244	1.77244	ko_CLP up vs ko_sham	1.75658e-05	5.9478	5.9478	wt_CLP up vs wt_sham	43.7033	1519.76	92.7321	1
7727	Slc25a28	Slc25a28	2.65644e-05	0.0137611	1.42764	1.42764	ko_CLP up vs ko_sham	6.87243e-06	2.57762	2.57762	wt_CLP up vs wt_sham	43.5825	682.496	41.7597	1
2173	Eif3g	Eif3g	2.66405e-05	0.0483802	1.20501	1.20501	ko_CLP up vs ko_sham	6.48362e-06	2.00531	2.00531	wt_CLP up vs wt_sham	43.5492	913.488	55.9359	1
6181	Phka1	Phka1	2.70016e-05	0.454271	1.18208	1.18208	ko_CLP up vs ko_sham	1.45623e-05	2.9767	2.9767	wt_CLP up vs wt_sham	43.393	165.027	10.1415	1
7061	Rnf122	Rnf122	2.73237e-05	0.820198	1.1839	1.1839	ko_CLP up vs ko_sham	1.65006e-05	6.62603	6.62603	wt_CLP up vs wt_sham	43.2558	182.563	11.2548	1
6678	Ptpn1	Ptpn1	2.89168e-05	0.0773275	1.42205	1.42205	ko_CLP up vs ko_sham	5.04391e-05	2.04952	2.04952	wt_CLP up vs wt_sham	42.6059	119.941	7.50699	1
6059	Pde4b	Pde4b	2.91491e-05	0.814422	0.79345	-1.26032	ko_CLP down vs ko_sham	3.14014e-05	4.76747	4.76747	wt_CLP up vs wt_sham	42.5148	4051.91	254.149	1
4877	Lrrc8a	Lrrc8a	3.0519e-05	0.685403	0.915135	-1.09273	ko_CLP down vs ko_sham	5.23987e-05	2.19232	2.19232	wt_CLP up vs wt_sham	41.9958	467.484	29.6845	1
8026	Srebf1	Srebf1	3.39097e-05	0.00111487	1.58952	1.58952	ko_CLP up vs ko_sham	1.61077e-05	2.02826	2.02826	wt_CLP up vs wt_sham	40.8275	487.553	31.8447	1
4369	Ier2	Ier2	3.48425e-05	0.00357056	1.58199	1.58199	ko_CLP up vs ko_sham	1.66326e-05	2.17796	2.17796	wt_CLP up vs wt_sham	40.5315	196.514	12.9291	1
4976	Map2k3	Map2k3	3.57302e-05	0.637953	0.957049	-1.04488	ko_CLP down vs ko_sham	8.92366e-06	2.04768	2.04768	wt_CLP up vs wt_sham	40.2589	1050.19	69.5626	1
1607	Cpne8	Cpne8	3.76193e-05	0.395059	1.7428	1.7428	ko_CLP up vs ko_sham	2.25177e-05	5.78277	5.78277	wt_CLP up vs wt_sham	39.706	175.406	11.7803	1
6727	Qsox1	Qsox1	3.81535e-05	0.608682	1.07576	1.07576	ko_CLP up vs ko_sham	2.54552e-05	2.12136	2.12136	wt_CLP up vs wt_sham	39.5558	280.668	18.9213	1
3047	Gm12727	Gm12727	3.92e-05	0.0371816	1.52198	1.52198	ko_CLP up vs ko_sham	8.51632e-06	3.89981	3.89981	wt_CLP up vs wt_sham	39.2693	747.632	50.7696	1
1024	Btg2	Btg2	4.03782e-05	0.903966	1.08018	1.08018	ko_CLP up vs ko_sham	2.29245e-05	6.02522	6.02522	wt_CLP up vs wt_sham	38.9579	6426.83	439.917	1
7996	Spns2	Spns2	4.04346e-05	0.122615	1.30925	1.30925	ko_CLP up vs ko_sham	9.64545e-06	3.2022	3.2022	wt_CLP up vs wt_sham	38.9432	111.041	7.60359	1
5474	Myh14	Myh14	4.15891e-05	0.368272	0.858998	-1.16415	ko_CLP down vs ko_sham	1.06794e-05	3.07243	3.07243	wt_CLP up vs wt_sham	38.6494	792.731	54.6955	1
1712	Ctsl	Ctsl	4.1938e-05	0.0356967	1.6686	1.6686	ko_CLP up vs ko_sham	2.48561e-05	2.7765	2.7765	wt_CLP up vs wt_sham	38.5626	6158.5	425.87	1
2724	Gda	Gda	4.26965e-05	0.0418971	2.45302	2.45302	ko_CLP up vs ko_sham	2.22967e-05	4.50617	4.50617	wt_CLP up vs wt_sham	38.377	100.123	6.95715	1
6902	Rassf1	Rassf1	4.40248e-05	0.522683	1.07198	1.07198	ko_CLP up vs ko_sham	1.18748e-05	2.16781	2.16781	wt_CLP up vs wt_sham	38.0617	174.457	12.2227	1
227	Abca1	Abca1	4.42979e-05	0.0288909	2.12426	2.12426	ko_CLP up vs ko_sham	1.52166e-05	4.93627	4.93627	wt_CLP up vs wt_sham	37.9984	92.761	6.50982	1
7010	Rhbdf2	Rhbdf2	4.66981e-05	0.164073	0.83453	-1.19828	ko_CLP down vs ko_sham	2.59454e-05	2.01776	2.01776	wt_CLP up vs wt_sham	37.4617	30.4226	2.1656	1
8651	Tpm3	Tpm3	4.81079e-05	0.240412	1.19865	1.19865	ko_CLP up vs ko_sham	4.03589e-05	2.05193	2.05193	wt_CLP up vs wt_sham	37.1623	701.315	50.3244	1
954	Birc3	Birc3	4.99741e-05	0.652087	1.26358	1.26358	ko_CLP up vs ko_sham	2.02043e-05	6.92516	6.92516	wt_CLP up vs wt_sham	36.7825	586.984	42.5553	1
3654	Gm6023	Gm6023	5.0973e-05	4.69302e-05	2.2107	2.2107	ko_CLP up vs ko_sham	0.000306736	2.16483	2.16483	wt_CLP up vs wt_sham	36.5864	244.22	17.8004	1
5764	Nqo1	Nqo1	5.25553e-05	0.264013	1.34935	1.34935	ko_CLP up vs ko_sham	1.14834e-05	5.81135	5.81135	wt_CLP up vs wt_sham	36.2854	6304.11	463.298	1
7817	Smad1	Smad1	5.39429e-05	0.497417	0.768845	-1.30065	ko_CLP down vs ko_sham	3.35688e-05	3.79065	3.79065	wt_CLP up vs wt_sham	36.0306	169.464	12.5423	1
6542	Prkch	Prkch	5.74558e-05	0.313656	1.18398	1.18398	ko_CLP up vs ko_sham	2.65019e-05	2.41112	2.41112	wt_CLP up vs wt_sham	35.4206	111.544	8.3977	1
675	Arid5a	Arid5a	5.81633e-05	0.986524	1.06436	1.06436	ko_CLP up vs ko_sham	3.25578e-05	22.6325	22.6325	wt_CLP up vs wt_sham	35.3033	12619.1	953.193	1
8534	Tmem252	Tmem252	6.13243e-05	0.686383	0.744133	-1.34385	ko_CLP down vs ko_sham	0.00012313	3.10384	3.10384	wt_CLP up vs wt_sham	34.8005	2423.74	185.724	1
7052	Rnd1	Rnd1	6.23582e-05	0.789576	1.50934	1.50934	ko_CLP up vs ko_sham	3.17071e-05	14.5446	14.5446	wt_CLP up vs wt_sham	34.6431	381.584	29.3727	1
3848	Gm8731	Gm8731	6.3354e-05	0.00010902	2.24089	2.24089	ko_CLP up vs ko_sham	0.000130525	2.76671	2.76671	wt_CLP up vs wt_sham	34.4945	24.0643	1.86035	1
1299	Cdkn2d	Cdkn2d	6.38823e-05	0.0341862	1.55879	1.55879	ko_CLP up vs ko_sham	2.17453e-05	2.94234	2.94234	wt_CLP up vs wt_sham	34.4168	431.052	33.3986	1
8593	Tnfrsf1a	Tnfrsf1a	6.44818e-05	0.219801	1.4486	1.4486	ko_CLP up vs ko_sham	4.17219e-05	3.0782	3.0782	wt_CLP up vs wt_sham	34.3296	5207.46	404.507	1
4856	Lrrc10	Lrrc10	6.48239e-05	0.146842	1.20058	1.20058	ko_CLP up vs ko_sham	1.28574e-05	2.47528	2.47528	wt_CLP up vs wt_sham	34.2803	19431.5	1511.57	1
7413	Rtn4rl2	Rtn4rl2	6.52865e-05	0.364158	2.05174	2.05174	ko_CLP up vs ko_sham	3.30142e-05	7.53143	7.53143	wt_CLP up vs wt_sham	34.2142	150.062	11.6959	1
3845	Gm8692	Gm8692	6.5449e-05	6.71504e-05	2.13209	2.13209	ko_CLP up vs ko_sham	0.000254571	2.14749	2.14749	wt_CLP up vs wt_sham	34.1911	11180.6	872.01	1
6228	Pim3	Pim3	6.70532e-05	0.952066	0.982581	-1.01773	ko_CLP down vs ko_sham	2.2274e-05	4.29157	4.29157	wt_CLP up vs wt_sham	33.9669	20585.4	1616.11	1
7301	Rps18-ps1	Rps18-ps1	6.8161e-05	0.000123182	2.33299	2.33299	ko_CLP up vs ko_sham	0.000146929	3.08302	3.08302	wt_CLP up vs wt_sham	33.816	525.247	41.42	1
3707	Gm6485	Gm6485	6.91837e-05	0.0884158	1.50287	1.50287	ko_CLP up vs ko_sham	3.07633e-05	2.95902	2.95902	wt_CLP up vs wt_sham	33.6794	1992.99	157.801	1
4476	Insl3	Insl3	6.97609e-05	0.436385	0.838019	-1.19329	ko_CLP down vs ko_sham	3.06005e-05	2.95943	2.95943	wt_CLP up vs wt_sham	33.6034	300.338	23.834	1
4355	Icosl	Icosl	7.25377e-05	0.124511	1.43275	1.43275	ko_CLP up vs ko_sham	3.58984e-05	2.81217	2.81217	wt_CLP up vs wt_sham	33.2484	55.8433	4.47888	1
2320	Ets2	Ets2	7.36163e-05	0.974583	0.995242	-1.00478	ko_CLP down vs ko_sham	1.7343e-05	2.72791	2.72791	wt_CLP up vs wt_sham	33.115	2004.27	161.399	1
8713	Trim54	Trim54	7.62062e-05	0.0800177	1.36487	1.36487	ko_CLP up vs ko_sham	1.49494e-05	3.3595	3.3595	wt_CLP up vs wt_sham	32.8046	46619.2	3789.64	1
8502	Tmem173	Tmem173	7.64642e-05	0.41166	1.51122	1.51122	ko_CLP up vs ko_sham	4.2205e-05	4.70743	4.70743	wt_CLP up vs wt_sham	32.7744	158.617	12.9057	1
3522	Gm3699	Gm3699	7.7474e-05	0.000119734	2.23692	2.23692	ko_CLP up vs ko_sham	0.000948054	2.65336	2.65336	wt_CLP up vs wt_sham	32.6574	1762.37	143.907	1
390	Adrm1	Adrm1	7.79756e-05	0.300484	1.12505	1.12505	ko_CLP up vs ko_sham	1.89566e-05	2.15702	2.15702	wt_CLP up vs wt_sham	32.6	132.46	10.8352	1
1118	Casp4	Casp4	8.22892e-05	0.274233	2.59271	2.59271	ko_CLP up vs ko_sham	4.07871e-05	8.05928	8.05928	wt_CLP up vs wt_sham	32.1246	224.86	18.6657	1
4022	Gpx4	Gpx4	8.26999e-05	0.00439168	1.38342	1.38342	ko_CLP up vs ko_sham	2.89136e-05	2.45329	2.45329	wt_CLP up vs wt_sham	32.081	9318.51	774.582	1
4127	H3f3b	H3f3b	8.39149e-05	0.191403	1.32456	1.32456	ko_CLP up vs ko_sham	4.3022e-05	2.62064	2.62064	wt_CLP up vs wt_sham	31.9535	6990.3	583.373	1
1455	Cltb	Cltb	8.9362e-05	0.081275	1.3043	1.3043	ko_CLP up vs ko_sham	2.91129e-05	2.32745	2.32745	wt_CLP up vs wt_sham	31.4089	2960.02	251.311	1
2870	Gm10689	Gm10689	9.11771e-05	0.000152719	1.90361	1.90361	ko_CLP up vs ko_sham	0.000358976	2.14207	2.14207	wt_CLP up vs wt_sham	31.2366	38.3161	3.27104	1
9217	Ybx3	Ybx3	9.19814e-05	0.0113824	1.50086	1.50086	ko_CLP up vs ko_sham	2.23542e-05	2.60025	2.60025	wt_CLP up vs wt_sham	31.1616	9052.34	774.657	1
3857	Gm8805	Gm8805	9.33947e-05	0.000546737	1.55373	1.55373	ko_CLP up vs ko_sham	0.000108437	2.04695	2.04695	wt_CLP up vs wt_sham	31.0318	182.396	15.6739	1
4831	Lnx2	Lnx2	9.57399e-05	0.439731	0.882121	-1.13363	ko_CLP down vs ko_sham	7.61757e-05	2.04319	2.04319	wt_CLP up vs wt_sham	30.8218	37.3851	3.23452	1
9335	Zfp46	Zfp46	9.5787e-05	0.758037	0.854768	-1.16991	ko_CLP down vs ko_sham	4.61986e-05	5.18323	5.18323	wt_CLP up vs wt_sham	30.8176	2482.7	214.829	1
4995	Map7	Map7	9.87831e-05	0.0839992	0.798702	-1.25203	ko_CLP down vs ko_sham	3.20348e-05	2.09257	2.09257	wt_CLP up vs wt_sham	30.5586	18.8536	1.64524	1
9040	Vars	Vars	9.94947e-05	0.950594	0.989734	-1.01037	ko_CLP down vs ko_sham	7.68036e-05	2.08824	2.08824	wt_CLP up vs wt_sham	30.4985	1522.33	133.107	1
349	Adam9	Adam9	0.000106425	0.731377	1.06737	1.06737	ko_CLP up vs ko_sham	0.000138661	2.01046	2.01046	wt_CLP up vs wt_sham	29.94	233.501	20.7972	1
496	Alpl	Alpl	0.000107565	0.333947	1.37511	1.37511	ko_CLP up vs ko_sham	3.52406e-05	4.51804	4.51804	wt_CLP up vs wt_sham	29.8525	4013.7	358.536	1
346	Adam15	Adam15	0.000108899	0.767902	1.03472	1.03472	ko_CLP up vs ko_sham	2.918e-05	2.10049	2.10049	wt_CLP up vs wt_sham	29.7516	979.381	87.7829	1
1709	Ctsd	Ctsd	0.000109211	0.00434704	1.43662	1.43662	ko_CLP up vs ko_sham	2.66821e-05	2.19949	2.19949	wt_CLP up vs wt_sham	29.7282	227452	20402.8	1
6299	Plekho2	Plekho2	0.000110429	0.58026	1.12986	1.12986	ko_CLP up vs ko_sham	6.3893e-05	2.55689	2.55689	wt_CLP up vs wt_sham	29.6377	155.84	14.0218	1
5680	Ngf	Ngf	0.000110598	0.362147	1.27468	1.27468	ko_CLP up vs ko_sham	5.95154e-05	2.91824	2.91824	wt_CLP up vs wt_sham	29.6253	167.041	15.0359	1
4516	Irs2	Irs2	0.000113064	0.484037	0.717525	-1.39368	ko_CLP down vs ko_sham	6.18593e-05	4.34799	4.34799	wt_CLP up vs wt_sham	29.4461	111.482	10.0959	1
779	Atoh8	Atoh8	0.000116231	0.963342	0.986516	-1.01367	ko_CLP down vs ko_sham	0.000104608	2.64791	2.64791	wt_CLP up vs wt_sham	29.2231	133.117	12.1472	1
7120	Rpain	Rpain	0.000119038	0.329924	1.28543	1.28543	ko_CLP up vs ko_sham	5.1306e-05	3.07769	3.07769	wt_CLP up vs wt_sham	29.0317	501.739	46.0864	1
608	Apobec3	Apobec3	0.000121003	0.249821	1.70003	1.70003	ko_CLP up vs ko_sham	4.34985e-05	5.8854	5.8854	wt_CLP up vs wt_sham	28.9011	676.91	62.4577	1
8478	Tmem120a	Tmem120a	0.000122262	0.0100722	1.70311	1.70311	ko_CLP up vs ko_sham	3.60005e-05	2.91275	2.91275	wt_CLP up vs wt_sham	28.8187	225.336	20.8509	1
2681	Galnt15	Galnt15	0.0001231	0.427174	1.15466	1.15466	ko_CLP up vs ko_sham	3.78689e-05	2.68936	2.68936	wt_CLP up vs wt_sham	28.7645	114.838	10.6463	1
3657	Gm6054	Gm6054	0.000123529	0.513963	1.13167	1.13167	ko_CLP up vs ko_sham	2.69133e-05	3.27411	3.27411	wt_CLP up vs wt_sham	28.7369	1841.47	170.881	1
8936	Uck2	Uck2	0.000139884	0.382232	1.37296	1.37296	ko_CLP up vs ko_sham	8.41128e-05	3.34378	3.34378	wt_CLP up vs wt_sham	27.7669	1685.02	161.826	1
3351	Gm16439	Gm16439	0.000143898	0.733715	1.06662	1.06662	ko_CLP up vs ko_sham	3.66281e-05	2.9826	2.9826	wt_CLP up vs wt_sham	27.5504	17467.8	1690.75	1
3566	Gm5121	Gm5121	0.000144209	0.000151172	2.10547	2.10547	ko_CLP up vs ko_sham	0.000325043	2.08561	2.08561	wt_CLP up vs wt_sham	27.5339	69.5426	6.73522	1
3166	Gm13889	Gm13889	0.000145339	0.999253	0.998102	-1.0019	ko_CLP down vs ko_sham	7.56755e-05	15.3222	15.3222	wt_CLP up vs wt_sham	27.4745	3293.47	319.663	1
1023	Btg1	Btg1	0.000145906	0.514708	1.12362	1.12362	ko_CLP up vs ko_sham	5.81306e-05	2.4272	2.4272	wt_CLP up vs wt_sham	27.4449	59.5808	5.78914	1
8107	Stat3	Stat3	0.000149139	0.475741	1.39232	1.39232	ko_CLP up vs ko_sham	0.000297139	2.53735	2.53735	wt_CLP up vs wt_sham	27.2787	54915	5368.28	1
2431	Fam46a	Fam46a	0.000149456	0.143795	1.56301	1.56301	ko_CLP up vs ko_sham	0.000135192	2.57834	2.57834	wt_CLP up vs wt_sham	27.2627	44.0765	4.31128	1
6374	Polr2e	Polr2e	0.000150082	0.00630879	1.34157	1.34157	ko_CLP up vs ko_sham	3.96725e-05	2.09428	2.09428	wt_CLP up vs wt_sham	27.2312	6667.48	652.927	1
7919	Snta1	Snta1	0.000168199	0.121796	1.44803	1.44803	ko_CLP up vs ko_sham	0.000103911	2.47727	2.47727	wt_CLP up vs wt_sham	26.3832	2485.68	251.239	1
7518	Sdc4	Sdc4	0.000170582	0.793982	1.18807	1.18807	ko_CLP up vs ko_sham	0.000135419	4.12674	4.12674	wt_CLP up vs wt_sham	26.2802	1282.61	130.147	1
3103	Gm13268	Gm13268	0.000184371	0.000205159	2.04037	2.04037	ko_CLP up vs ko_sham	0.000733922	2.11708	2.11708	wt_CLP up vs wt_sham	25.7175	141.364	14.6581	1
8083	St3gal1	St3gal1	0.00018565	0.385845	1.42619	1.42619	ko_CLP up vs ko_sham	0.00013454	3.24023	3.24023	wt_CLP up vs wt_sham	25.6679	724.101	75.2276	1
4728	Lama5	Lama5	0.000186727	0.900909	1.03975	1.03975	ko_CLP up vs ko_sham	0.000540183	2.04341	2.04341	wt_CLP up vs wt_sham	25.6266	1070.2	111.364	1
5404	Mt2	Mt2	0.000191627	0.740883	5.60468	5.60468	ko_CLP up vs ko_sham	9.10718e-05	65.1083	65.1083	wt_CLP up vs wt_sham	25.442	4132280	433118	1
5450	Mustn1	Mustn1	0.000192226	0.248046	1.8809	1.8809	ko_CLP up vs ko_sham	0.000139932	3.79121	3.79121	wt_CLP up vs wt_sham	25.4199	315.973	33.147	1
4227	Hist1h4h	Hist1h4h	0.000193054	0.000266886	2.29822	2.29822	ko_CLP up vs ko_sham	0.00100433	2.79479	2.79479	wt_CLP up vs wt_sham	25.3894	999.686	104.998	1
4712	Kri1	Kri1	0.000195136	0.95656	0.982643	-1.01766	ko_CLP down vs ko_sham	0.000110706	3.09197	3.09197	wt_CLP up vs wt_sham	25.3135	154.105	16.2343	1
2671	Gadd45g	Gadd45g	0.000198574	0.482856	1.69872	1.69872	ko_CLP up vs ko_sham	0.000150585	4.47052	4.47052	wt_CLP up vs wt_sham	25.1903	2573.41	272.423	1
7703	Slc13a3	Slc13a3	0.000205066	0.148626	1.15559	1.15559	ko_CLP up vs ko_sham	2.9926e-05	2.10019	2.10019	wt_CLP up vs wt_sham	24.9648	14.3803	1.53606	1
7311	Rps19-ps7	Rps19-ps7	0.000206542	0.000228164	2.39997	2.39997	ko_CLP up vs ko_sham	0.00049659	2.56351	2.56351	wt_CLP up vs wt_sham	24.9148	114.195	12.2225	1
6680	Ptpn12	Ptpn12	0.000209111	0.726196	0.946479	-1.05655	ko_CLP down vs ko_sham	0.000119722	2.02858	2.02858	wt_CLP up vs wt_sham	24.8288	162.482	17.4509	1
6315	Plscr2	Plscr2	0.000232827	0.941664	1.02958	1.02958	ko_CLP up vs ko_sham	0.000100369	4.06628	4.06628	wt_CLP up vs wt_sham	24.0924	804.126	89.0047	1
2457	Fas	Fas	0.000234031	0.901364	1.07061	1.07061	ko_CLP up vs ko_sham	0.000115312	4.84572	4.84572	wt_CLP up vs wt_sham	24.0576	758.716	84.1	1
3658	Gm6055	Gm6055	0.000234569	0.0272058	1.62512	1.62512	ko_CLP up vs ko_sham	5.66523e-05	3.24381	3.24381	wt_CLP up vs wt_sham	24.042	101485	11256.4	1
2876	Gm10736	Gm10736	0.000241067	0.000607434	2.05154	2.05154	ko_CLP up vs ko_sham	0.0114473	2.4019	2.4019	wt_CLP up vs wt_sham	23.8582	1694.83	189.434	1
4841	Lpl	Lpl	0.000246038	0.627843	1.05635	1.05635	ko_CLP up vs ko_sham	3.96493e-05	2.20095	2.20095	wt_CLP up vs wt_sham	23.7217	504212	56680.8	1
3333	Gm16238	Gm16238	0.000247576	0.000783658	2.01822	2.01822	ko_CLP up vs ko_sham	0.000192429	2.78598	2.78598	wt_CLP up vs wt_sham	23.6802	24.7922	2.79189	1
8019	Sptlc2	Sptlc2	0.000250666	0.231378	1.52735	1.52735	ko_CLP up vs ko_sham	0.00014462	3.13972	3.13972	wt_CLP up vs wt_sham	23.5977	618.953	69.9451	1
3172	Gm14016	Gm14016	0.00025159	0.000947191	1.75324	1.75324	ko_CLP up vs ko_sham	0.000177505	2.29978	2.29978	wt_CLP up vs wt_sham	23.5733	37.6375	4.25764	1
2151	Eif1a	Eif1a	0.000254287	0.43834	1.38281	1.38281	ko_CLP up vs ko_sham	0.000355172	2.57601	2.57601	wt_CLP up vs wt_sham	23.5026	164.922	18.7125	1
3977	Gp49a	Gp49a	0.000256118	0.00244298	3.31295	3.31295	ko_CLP up vs ko_sham	0.000132748	4.15065	4.15065	wt_CLP up vs wt_sham	23.4552	85.7183	9.74548	1
7305	Rps19-ps10	Rps19-ps10	0.000261912	0.00117575	1.95523	1.95523	ko_CLP up vs ko_sham	0.00014325	2.5363	2.5363	wt_CLP up vs wt_sham	23.3079	45.3627	5.18997	1
1465	Cmip	Cmip	0.000262045	0.69063	1.19581	1.19581	ko_CLP up vs ko_sham	0.000211435	3.18702	3.18702	wt_CLP up vs wt_sham	23.3045	220.841	25.2701	1
4558	Jade2	Jade2	0.000264148	0.539899	1.31663	1.31663	ko_CLP up vs ko_sham	0.00019073	3.32405	3.32405	wt_CLP up vs wt_sham	23.2521	122.429	14.0408	1
7329	Rps27	Rps27	0.000264379	0.000566871	1.92096	1.92096	ko_CLP up vs ko_sham	0.000450252	2.41255	2.41255	wt_CLP up vs wt_sham	23.2464	317.828	36.4591	1
7725	Slc25a25	Slc25a25	0.00026492	0.249379	1.73936	1.73936	ko_CLP up vs ko_sham	0.000234952	3.1435	3.1435	wt_CLP up vs wt_sham	23.233	127.137	14.5927	1
8106	Stat2	Stat2	0.000267343	0.479412	0.862475	-1.15945	ko_CLP down vs ko_sham	0.000103902	2.55613	2.55613	wt_CLP up vs wt_sham	23.1734	56.7326	6.52846	1
3189	Gm14143	Gm14143	0.000277607	0.753181	0.944936	-1.05827	ko_CLP down vs ko_sham	8.96034e-05	2.44835	2.44835	wt_CLP up vs wt_sham	22.9285	85.4203	9.93471	1
2213	Elmsan1	Elmsan1	0.000278468	0.481594	0.823985	-1.21361	ko_CLP down vs ko_sham	0.00020012	2.51345	2.51345	wt_CLP up vs wt_sham	22.9084	71.1998	8.28805	1
7184	Rpl30	Rpl30	0.000283406	0.000162859	2.53727	2.53727	ko_CLP up vs ko_sham	0.00180614	2.13025	2.13025	wt_CLP up vs wt_sham	22.795	3573.96	418.099	1
4228	Hist2h2aa1	Hist2h2aa1	0.00028502	0.00204999	1.78535	1.78535	ko_CLP up vs ko_sham	0.000217287	3.26789	3.26789	wt_CLP up vs wt_sham	22.7584	443.067	51.9154	1
4004	Gpr146	Gpr146	0.000285418	0.386189	1.30365	1.30365	ko_CLP up vs ko_sham	0.000161467	2.8657	2.8657	wt_CLP up vs wt_sham	22.7495	4301.65	504.234	1
421	Ahcy	Ahcy	0.000294213	0.213709	1.35669	1.35669	ko_CLP up vs ko_sham	0.000108181	2.85542	2.85542	wt_CLP up vs wt_sham	22.5551	60.2623	7.12475	1
6195	Phyhd1	Phyhd1	0.00029839	0.375742	1.29622	1.29622	ko_CLP up vs ko_sham	5.65863e-05	5.69047	5.69047	wt_CLP up vs wt_sham	22.4654	9131	1083.86	1
8420	Tiparp	Tiparp	0.000314308	0.811479	1.21641	1.21641	ko_CLP up vs ko_sham	0.000463509	3.23061	3.23061	wt_CLP up vs wt_sham	22.1371	227.442	27.3979	1
6431	Ppip5k1	Ppip5k1	0.000339295	0.0303181	1.28682	1.28682	ko_CLP up vs ko_sham	6.18071e-05	2.14509	2.14509	wt_CLP up vs wt_sham	21.6617	320.622	39.4703	1
308	Acox1	Acox1	0.000345427	0.457086	1.09276	1.09276	ko_CLP up vs ko_sham	5.51134e-05	2.21627	2.21627	wt_CLP up vs wt_sham	21.5516	4067.95	503.343	1
1402	Cirbp	Cirbp	0.000354209	0.805198	1.06677	1.06677	ko_CLP up vs ko_sham	0.000183222	2.64517	2.64517	wt_CLP up vs wt_sham	21.3983	5827.07	726.174	1
6824	Rab4b	Rab4b	0.000369218	0.09464	1.3081	1.3081	ko_CLP up vs ko_sham	0.000157399	2.02084	2.02084	wt_CLP up vs wt_sham	21.1468	105.985	13.3649	1
4119	H2afj	H2afj	0.000372759	0.00161169	1.66699	1.66699	ko_CLP up vs ko_sham	0.00237437	2.15165	2.15165	wt_CLP up vs wt_sham	21.0893	48.894	6.18246	1
8022	Sqstm1	Sqstm1	0.000372831	0.789624	1.06613	1.06613	ko_CLP up vs ko_sham	9.04069e-05	3.37141	3.37141	wt_CLP up vs wt_sham	21.0882	223019	28201.5	1
7217	Rpl36-ps3	Rpl36-ps3	0.000378145	0.000643845	1.93023	1.93023	ko_CLP up vs ko_sham	0.000479628	2.19812	2.19812	wt_CLP up vs wt_sham	21.0032	2129.05	270.314	1
4058	Gstm1	Gstm1	0.000380342	0.00818291	1.634	1.634	ko_CLP up vs ko_sham	0.000135142	2.28805	2.28805	wt_CLP up vs wt_sham	20.9685	13417.5	1706.37	1
9095	Vsig2	Vsig2	0.000384353	0.910485	1.04232	1.04232	ko_CLP up vs ko_sham	0.000133109	4.09124	4.09124	wt_CLP up vs wt_sham	20.9059	94.4986	12.0539	1
573	Aox1	Aox1	0.000402122	0.638303	0.86182	-1.16033	ko_CLP down vs ko_sham	0.000131511	3.64453	3.64453	wt_CLP up vs wt_sham	20.6377	111.088	14.3541	1
7173	Rpl27-ps1	Rpl27-ps1	0.000415919	0.00202182	1.58672	1.58672	ko_CLP up vs ko_sham	0.000227071	2.05695	2.05695	wt_CLP up vs wt_sham	20.4395	802.995	104.764	1
2082	E230013L22Rik	E230013L22Rik	0.000442986	0.498049	0.673407	-1.48499	ko_CLP down vs ko_sham	0.000172688	5.73129	5.73129	wt_CLP up vs wt_sham	20.0734	846.544	112.46	1
7020	Rhoj	Rhoj	0.000444551	0.421252	1.33657	1.33657	ko_CLP up vs ko_sham	0.000640377	2.31096	2.31096	wt_CLP up vs wt_sham	20.0531	1114.65	148.226	1
5538	Nampt	Nampt	0.000447333	0.0913483	1.27038	1.27038	ko_CLP up vs ko_sham	7.53235e-05	2.42681	2.42681	wt_CLP up vs wt_sham	20.0173	674.619	89.8716	1
5399	Msrb1	Msrb1	0.000473054	0.271583	1.14295	1.14295	ko_CLP up vs ko_sham	6.41497e-05	2.40598	2.40598	wt_CLP up vs wt_sham	19.6983	3458.77	468.234	1
1227	Cd200	Cd200	0.000474652	0.503077	1.16965	1.16965	ko_CLP up vs ko_sham	0.000171166	2.67347	2.67347	wt_CLP up vs wt_sham	19.6792	1558.59	211.2	1
5024	Marcksl1	Marcksl1	0.000484705	0.270429	1.43896	1.43896	ko_CLP up vs ko_sham	0.000274442	2.8434	2.8434	wt_CLP up vs wt_sham	19.5608	43.1676	5.8849	1
7073	Rnf149	Rnf149	0.000489723	0.0997578	1.43381	1.43381	ko_CLP up vs ko_sham	0.000330911	2.12041	2.12041	wt_CLP up vs wt_sham	19.5029	29.0677	3.97447	1
4386	Ifitm3	Ifitm3	0.000497644	0.124873	1.64516	1.64516	ko_CLP up vs ko_sham	0.000196993	3.2302	3.2302	wt_CLP up vs wt_sham	19.4129	41161.5	5654.17	1
2382	Fam134b	Fam134b	0.000506064	0.826062	0.966992	-1.03413	ko_CLP down vs ko_sham	0.000103883	2.36314	2.36314	wt_CLP up vs wt_sham	19.3193	6428.7	887.363	1
7563	Selp	Selp	0.000513228	0.923578	5.07451	5.07451	ko_CLP up vs ko_sham	0.000282597	32.5884	32.5884	wt_CLP up vs wt_sham	19.2411	1473.37	204.198	1
2489	Fbxo31	Fbxo31	0.000526594	0.667513	1.1386	1.1386	ko_CLP up vs ko_sham	0.000143125	3.77018	3.77018	wt_CLP up vs wt_sham	19.0988	3268.05	456.301	1
7303	Rps19	Rps19	0.000547875	0.000393832	2.30375	2.30375	ko_CLP up vs ko_sham	0.00251209	2.13732	2.13732	wt_CLP up vs wt_sham	18.8813	5259.4	742.801	1
3142	Gm13573	Gm13573	0.000557713	0.00552906	1.74774	1.74774	ko_CLP up vs ko_sham	0.000206849	2.44004	2.44004	wt_CLP up vs wt_sham	18.7843	77.872	11.0549	1
5488	Mylip	Mylip	0.000573004	0.0545655	1.69886	1.69886	ko_CLP up vs ko_sham	0.000256653	2.67006	2.67006	wt_CLP up vs wt_sham	18.6378	150.045	21.4683	1
8399	Timeless	Timeless	0.00057386	0.572319	0.882947	-1.13257	ko_CLP down vs ko_sham	9.34742e-05	3.84079	3.84079	wt_CLP up vs wt_sham	18.6297	205.763	29.453	1
7159	Rpl19-ps12	Rpl19-ps12	0.000593279	0.0257376	1.53169	1.53169	ko_CLP up vs ko_sham	0.000298171	2.04443	2.04443	wt_CLP up vs wt_sham	18.4507	37.0677	5.35735	1
8726	Trmt1	Trmt1	0.000606744	0.177813	1.24447	1.24447	ko_CLP up vs ko_sham	0.000196581	2.09297	2.09297	wt_CLP up vs wt_sham	18.3309	1440.88	209.61	1
3057	Gm12840	Gm12840	0.000611639	0.708692	4.64241	4.64241	ko_CLP up vs ko_sham	0.000394646	10.4879	10.4879	wt_CLP up vs wt_sham	18.2882	455.716	66.4497	1
6525	Prg4	Prg4	0.000621799	0.663224	2.10422	2.10422	ko_CLP up vs ko_sham	0.000353705	8.53098	8.53098	wt_CLP up vs wt_sham	18.2008	1421.09	208.21	1
8450	Tmbim1	Tmbim1	0.000625495	0.128202	1.49012	1.49012	ko_CLP up vs ko_sham	0.000335656	2.43512	2.43512	wt_CLP up vs wt_sham	18.1695	2161.42	317.225	1
6199	Pi4k2a	Pi4k2a	0.000626051	0.875889	1.02211	1.02211	ko_CLP up vs ko_sham	0.000178736	2.00634	2.00634	wt_CLP up vs wt_sham	18.1648	56.7399	8.32966	1
3929	Gna13	Gna13	0.000628322	0.266926	1.48997	1.48997	ko_CLP up vs ko_sham	0.000346458	2.95218	2.95218	wt_CLP up vs wt_sham	18.1456	182.47	26.8156	1
4795	Lilrb4	Lilrb4	0.000634585	0.00150569	4.16297	4.16297	ko_CLP up vs ko_sham	0.000528376	4.14656	4.14656	wt_CLP up vs wt_sham	18.0933	70.8377	10.4403	1
6460	Ppp1r2	Ppp1r2	0.000640006	0.615149	1.12762	1.12762	ko_CLP up vs ko_sham	0.000373168	2.29439	2.29439	wt_CLP up vs wt_sham	18.0486	690.67	102.046	1
1308	Cebpb	Cebpb	0.000641501	0.886758	0.921118	-1.08564	ko_CLP down vs ko_sham	0.000285435	4.76087	4.76087	wt_CLP up vs wt_sham	18.0363	7578.45	1120.47	1
3497	Gm29015	Gm29015	0.000647564	0.0125563	5.06595	5.06595	ko_CLP up vs ko_sham	0.000244353	9.07911	9.07911	wt_CLP up vs wt_sham	17.987	5033890	746300	1
4113	H2-Q4	H2-Q4	0.000649238	0.955087	0.988952	-1.01117	ko_CLP down vs ko_sham	9.18067e-05	3.75044	3.75044	wt_CLP up vs wt_sham	17.9735	1033.13	153.283	1
3017	Gm12468	Gm12468	0.000656061	0.00109157	2.7768	2.7768	ko_CLP up vs ko_sham	0.000818062	4.07692	4.07692	wt_CLP up vs wt_sham	17.9188	34.9033	5.19428	1
6399	Por	Por	0.000672436	0.787357	1.08154	1.08154	ko_CLP up vs ko_sham	0.000479442	2.41358	2.41358	wt_CLP up vs wt_sham	17.7905	1284.75	192.576	1
1475	Cndp2	Cndp2	0.00069028	0.00262276	2.09191	2.09191	ko_CLP up vs ko_sham	0.000402408	2.52478	2.52478	wt_CLP up vs wt_sham	17.655	289.631	43.7469	1
8064	Srxn1	Srxn1	0.000691664	0.259191	1.52818	1.52818	ko_CLP up vs ko_sham	0.000306251	3.31878	3.31878	wt_CLP up vs wt_sham	17.6447	551.077	83.2852	1
3480	Gm2830	Gm2830	0.000694639	0.000792964	1.98131	1.98131	ko_CLP up vs ko_sham	0.00194808	2.10516	2.10516	wt_CLP up vs wt_sham	17.6226	792.172	119.872	1
9424	Zswim7	Zswim7	0.00069615	0.0932377	1.20499	1.20499	ko_CLP up vs ko_sham	0.000177067	2.25962	2.25962	wt_CLP up vs wt_sham	17.6114	90.7647	13.7434	1
4229	Hist2h2aa2	Hist2h2aa2	0.00070129	0.00478773	1.76527	1.76527	ko_CLP up vs ko_sham	0.000409789	3.20738	3.20738	wt_CLP up vs wt_sham	17.5736	419.371	63.6367	1
4552	Itpripl1	Itpripl1	0.000704495	0.0361933	1.3955	1.3955	ko_CLP up vs ko_sham	0.000213225	2.04717	2.04717	wt_CLP up vs wt_sham	17.5501	11.2552	1.71017	1
8594	Tnfrsf1b	Tnfrsf1b	0.000713101	0.00751704	2.04471	2.04471	ko_CLP up vs ko_sham	0.000507673	2.26614	2.26614	wt_CLP up vs wt_sham	17.488	20.2305	3.08487	1
1537	Comt	Comt	0.000721404	0.190188	1.44315	1.44315	ko_CLP up vs ko_sham	0.000180973	3.49961	3.49961	wt_CLP up vs wt_sham	17.4288	27917.1	4271.41	1
2510	Fcgr2b	Fcgr2b	0.00072778	0.0175785	3.70805	3.70805	ko_CLP up vs ko_sham	0.000302952	5.41435	5.41435	wt_CLP up vs wt_sham	17.384	844.991	129.62	1
2827	Gm10180	Gm10180	0.000751064	0.00117491	1.94866	1.94866	ko_CLP up vs ko_sham	0.00342855	2.25467	2.25467	wt_CLP up vs wt_sham	17.2244	1122.59	173.799	1
4328	Hspb7	Hspb7	0.000783043	0.41305	1.1809	1.1809	ko_CLP up vs ko_sham	0.000132877	3.18914	3.18914	wt_CLP up vs wt_sham	17.015	1667600	261354	1
8007	Spry1	Spry1	0.000792372	0.473618	0.813162	-1.22977	ko_CLP down vs ko_sham	0.000530188	2.40154	2.40154	wt_CLP up vs wt_sham	16.9559	394.01	61.9664	1
6882	Raph1	Raph1	0.000813379	0.909426	1.01842	1.01842	ko_CLP up vs ko_sham	0.000208211	2.18484	2.18484	wt_CLP up vs wt_sham	16.8259	117.909	18.6869	1
2712	Gbp6	Gbp6	0.000831916	0.0784402	1.93677	1.93677	ko_CLP up vs ko_sham	0.000201007	5.39219	5.39219	wt_CLP up vs wt_sham	16.7147	474.509	75.7032	1
5944	P2ry2	P2ry2	0.00084947	0.718248	1.10645	1.10645	ko_CLP up vs ko_sham	0.000203224	3.53684	3.53684	wt_CLP up vs wt_sham	16.6122	304.557	48.8889	1
5476	Myh7	Myh7	0.000876903	0.0241213	2.28315	2.28315	ko_CLP up vs ko_sham	0.000307209	3.84382	3.84382	wt_CLP up vs wt_sham	16.4572	5165440	836988	1
7265	Rps11-ps3	Rps11-ps3	0.000906016	0.000956926	1.95546	1.95546	ko_CLP up vs ko_sham	0.00272312	2.02817	2.02817	wt_CLP up vs wt_sham	16.2992	16.3523	2.67536	1
7749	Slc2a1	Slc2a1	0.000939356	0.156607	1.36912	1.36912	ko_CLP up vs ko_sham	0.000434046	2.22242	2.22242	wt_CLP up vs wt_sham	16.1259	120.796	19.9755	1
5669	Nfkb2	Nfkb2	0.00096154	0.548551	1.17946	1.17946	ko_CLP up vs ko_sham	0.000385104	2.68041	2.68041	wt_CLP up vs wt_sham	16.0148	189.069	31.4825	1
5454	Mvp	Mvp	0.00100343	0.812159	1.06688	1.06688	ko_CLP up vs ko_sham	0.000469038	2.52647	2.52647	wt_CLP up vs wt_sham	15.8134	822.199	138.65	1
5218	Mknk2	Mknk2	0.00101169	0.491579	1.09589	1.09589	ko_CLP up vs ko_sham	0.000138482	2.3483	2.3483	wt_CLP up vs wt_sham	15.7749	3677.89	621.727	1
2994	Gm12328	Gm12328	0.00104973	0.730669	0.933516	-1.07122	ko_CLP down vs ko_sham	0.000325157	2.33106	2.33106	wt_CLP up vs wt_sham	15.6027	8074.08	1379.94	1
2864	Gm10443	Gm10443	0.0010737	0.000678176	2.30764	2.30764	ko_CLP up vs ko_sham	0.00374466	2.03451	2.03451	wt_CLP up vs wt_sham	15.4982	51006.3	8776.31	1
6974	Rell1	Rell1	0.0010742	0.824335	1.49272	1.49272	ko_CLP up vs ko_sham	0.000576602	9.06844	9.06844	wt_CLP up vs wt_sham	15.496	756.45	130.175	1
8009	Spry4	Spry4	0.00109323	0.890892	0.940909	-1.0628	ko_CLP down vs ko_sham	0.000454929	3.71654	3.71654	wt_CLP up vs wt_sham	15.4151	57.7371	9.98798	1
4757	Lbp	Lbp	0.0010937	0.668329	1.34858	1.34858	ko_CLP up vs ko_sham	0.000630756	4.23663	4.23663	wt_CLP up vs wt_sham	15.4131	130.183	22.5233	1
7387	Rrp1b	Rrp1b	0.00111192	0.709646	1.09817	1.09817	ko_CLP up vs ko_sham	0.000781312	2.15602	2.15602	wt_CLP up vs wt_sham	15.3373	35.0496	6.09399	1
716	Art1	Art1	0.00114341	0.781185	0.877109	-1.14011	ko_CLP down vs ko_sham	0.000461732	3.95889	3.95889	wt_CLP up vs wt_sham	15.2099	95201.4	16691.1	1
4511	Irf8	Irf8	0.00117223	0.200831	2.08287	2.08287	ko_CLP up vs ko_sham	0.000467298	4.76906	4.76906	wt_CLP up vs wt_sham	15.0971	222.979	39.3858	1
12	0610039K10Rik	0610039K10Rik	0.00125833	0.0304459	1.64475	1.64475	ko_CLP up vs ko_sham	0.000285983	3.38825	3.38825	wt_CLP up vs wt_sham	14.7796	87.1366	15.7219	1
4461	Inhbb	Inhbb	0.00127821	0.995319	1.05688	1.05688	ko_CLP up vs ko_sham	0.000678116	27.1158	27.1158	wt_CLP up vs wt_sham	14.7102	981.052	177.845	1
8930	Ubxn8	Ubxn8	0.00128146	0.450695	1.19596	1.19596	ko_CLP up vs ko_sham	0.000891982	2.06928	2.06928	wt_CLP up vs wt_sham	14.699	20.5844	3.73439	1
8115	Steap4	Steap4	0.00130005	0.9846	0.989872	-1.01023	ko_CLP down vs ko_sham	0.000545325	4.16454	4.16454	wt_CLP up vs wt_sham	14.6354	1077.55	196.337	1
6897	Rasip1	Rasip1	0.00130333	0.171459	0.697444	-1.43381	ko_CLP down vs ko_sham	0.000577444	2.42466	2.42466	wt_CLP up vs wt_sham	14.6244	260.42	47.4861	1
5887	Ogfr	Ogfr	0.00130707	0.605181	1.08538	1.08538	ko_CLP up vs ko_sham	0.000249597	2.25203	2.25203	wt_CLP up vs wt_sham	14.6118	273.375	49.8914	1
6803	Rab20	Rab20	0.00135445	0.725553	1.23079	1.23079	ko_CLP up vs ko_sham	0.000551626	4.683	4.683	wt_CLP up vs wt_sham	14.4559	2399.08	442.557	1
4317	Hspa2	Hspa2	0.0013603	0.782219	0.936457	-1.06785	ko_CLP down vs ko_sham	0.00112027	2.00195	2.00195	wt_CLP up vs wt_sham	14.4371	23.2972	4.30321	1
7188	Rpl30-ps3	Rpl30-ps3	0.0014025	0.000891727	2.82337	2.82337	ko_CLP up vs ko_sham	0.00443115	2.48005	2.48005	wt_CLP up vs wt_sham	14.3046	41.6211	7.75902	1
3423	Gm20746	Gm20746	0.00141165	0.00201389	1.91774	1.91774	ko_CLP up vs ko_sham	0.00143549	2.00969	2.00969	wt_CLP up vs wt_sham	14.2765	30.7734	5.74807	1
7945	Socs2	Socs2	0.00142931	0.596222	0.784548	-1.27462	ko_CLP down vs ko_sham	0.00230073	2.2625	2.2625	wt_CLP up vs wt_sham	14.223	1631.73	305.933	1
1078	Calr3	Calr3	0.00142934	0.15793	1.58607	1.58607	ko_CLP up vs ko_sham	0.000353765	3.83396	3.83396	wt_CLP up vs wt_sham	14.2229	102.393	19.1978	1
1107	Car4	Car4	0.00144107	0.0565424	0.684224	-1.46151	ko_CLP down vs ko_sham	0.000323012	2.56658	2.56658	wt_CLP up vs wt_sham	14.1878	344.89	64.824	1
536	Ankrd1	Ankrd1	0.00145201	0.45681	1.4508	1.4508	ko_CLP up vs ko_sham	0.00101652	3.01944	3.01944	wt_CLP up vs wt_sham	14.1554	1430350	269458	1
3615	Gm5617	Gm5617	0.00146508	0.202931	1.17005	1.17005	ko_CLP up vs ko_sham	0.000470705	2.425	2.425	wt_CLP up vs wt_sham	14.117	87.7194	16.57	1
294	Acer2	Acer2	0.00146564	0.359139	1.57844	1.57844	ko_CLP up vs ko_sham	0.00230202	2.33442	2.33442	wt_CLP up vs wt_sham	14.1154	370.872	70.065	1
4972	Map1lc3b	Map1lc3b	0.0014778	0.31638	1.3281	1.3281	ko_CLP up vs ko_sham	0.000647278	2.52607	2.52607	wt_CLP up vs wt_sham	14.0801	23400.3	4431.86	1
676	Arid5b	Arid5b	0.00149841	0.335359	0.713127	-1.40227	ko_CLP down vs ko_sham	0.000556856	3.13561	3.13561	wt_CLP up vs wt_sham	14.0211	38.1757	7.2606	1
5670	Nfkbia	Nfkbia	0.00152746	0.732173	1.30384	1.30384	ko_CLP up vs ko_sham	0.00080034	4.68325	4.68325	wt_CLP up vs wt_sham	13.9397	5968.96	1141.86	1
4156	Hcls1	Hcls1	0.00153289	0.000839562	2.64429	2.64429	ko_CLP up vs ko_sham	0.00589219	2.18133	2.18133	wt_CLP up vs wt_sham	13.9247	67.307	12.8897	1
6951	Rcan1	Rcan1	0.0015489	0.959793	0.940358	-1.06342	ko_CLP down vs ko_sham	0.00131338	4.29626	4.29626	wt_CLP up vs wt_sham	13.8809	70596.9	13562.4	1
4514	Irgm2	Irgm2	0.00158099	0.976153	1.01492	1.01492	ko_CLP up vs ko_sham	0.000702807	3.71236	3.71236	wt_CLP up vs wt_sham	13.7946	342.693	66.2465	1
4563	Jak3	Jak3	0.00159864	0.606432	0.928223	-1.07733	ko_CLP down vs ko_sham	0.000232987	2.29849	2.29849	wt_CLP up vs wt_sham	13.7482	54.6139	10.5932	1
5469	Myd88	Myd88	0.00160556	0.513119	1.37429	1.37429	ko_CLP up vs ko_sham	0.000966123	3.13265	3.13265	wt_CLP up vs wt_sham	13.7301	386.383	75.0437	1
5597	Ndufa3	Ndufa3	0.00161256	0.109786	1.19734	1.19734	ko_CLP up vs ko_sham	0.00107057	2.00388	2.00388	wt_CLP up vs wt_sham	13.7119	50265.4	9775.51	1
3474	Gm28035	Gm28035	0.00161828	0.282166	1.32175	1.32175	ko_CLP up vs ko_sham	0.000301884	3.57188	3.57188	wt_CLP up vs wt_sham	13.6972	133.245	25.9411	1
4351	Icam1	Icam1	0.00164463	0.409882	2.01031	2.01031	ko_CLP up vs ko_sham	0.00127428	3.76365	3.76365	wt_CLP up vs wt_sham	13.6299	1288.32	252.057	1
7567	Sema3f	Sema3f	0.00164649	0.690748	0.809042	-1.23603	ko_CLP down vs ko_sham	0.00171825	2.67253	2.67253	wt_CLP up vs wt_sham	13.6253	628.982	123.101	1
2429	Fam43a	Fam43a	0.00167819	0.718145	0.890071	-1.12351	ko_CLP down vs ko_sham	0.000443562	3.46007	3.46007	wt_CLP up vs wt_sham	13.5463	810.172	159.487	1
8363	Tgfbr2	Tgfbr2	0.00168576	0.127584	1.68013	1.68013	ko_CLP up vs ko_sham	0.00137922	2.30253	2.30253	wt_CLP up vs wt_sham	13.5277	695.541	137.109	1
353	Adamts4	Adamts4	0.00176114	0.998548	1.0305	1.0305	ko_CLP up vs ko_sham	0.000904177	40.9753	40.9753	wt_CLP up vs wt_sham	13.3481	481.302	96.1538	1
7569	Sema4c	Sema4c	0.0017674	0.905045	0.903859	-1.10637	ko_CLP down vs ko_sham	0.000882862	5.11221	5.11221	wt_CLP up vs wt_sham	13.3337	1447.15	289.424	1
7080	Rnf19b	Rnf19b	0.00177674	0.693147	1.1782	1.1782	ko_CLP up vs ko_sham	0.000666952	3.50129	3.50129	wt_CLP up vs wt_sham	13.3122	611.303	122.455	1
6455	Ppp1r15a	Ppp1r15a	0.00180122	0.804396	1.14283	1.14283	ko_CLP up vs ko_sham	0.00218519	2.54539	2.54539	wt_CLP up vs wt_sham	13.2565	1434.87	288.637	1
866	B4galt1	B4galt1	0.00183438	0.787574	1.10862	1.10862	ko_CLP up vs ko_sham	0.0029346	2.08331	2.08331	wt_CLP up vs wt_sham	13.1826	2356.34	476.656	1
7638	Sgms1	Sgms1	0.00186334	0.835533	0.939433	-1.06447	ko_CLP down vs ko_sham	0.00180555	2.09695	2.09695	wt_CLP up vs wt_sham	13.1195	464.63	94.441	1
4407	Igfbp3	Igfbp3	0.00187727	0.521349	1.54626	1.54626	ko_CLP up vs ko_sham	0.00160404	3.17657	3.17657	wt_CLP up vs wt_sham	13.0895	3302.38	672.779	1
2928	Gm11703	Gm11703	0.00189198	0.00104309	2.66566	2.66566	ko_CLP up vs ko_sham	0.00797645	2.24871	2.24871	wt_CLP up vs wt_sham	13.0582	66.9736	13.677	1
3655	Gm6028	Gm6028	0.0019095	0.00327089	1.77411	1.77411	ko_CLP up vs ko_sham	0.00564911	2.05605	2.05605	wt_CLP up vs wt_sham	13.0212	15.3432	3.14218	1
4195	Hfe	Hfe	0.00192067	0.155913	1.48567	1.48567	ko_CLP up vs ko_sham	0.000422121	3.38813	3.38813	wt_CLP up vs wt_sham	12.9979	1741.17	357.22	1
2573	Flot1	Flot1	0.00198376	0.349584	1.26875	1.26875	ko_CLP up vs ko_sham	0.000573291	2.63622	2.63622	wt_CLP up vs wt_sham	12.8693	23779	4927.28	1
6462	Ppp1r2-ps3	Ppp1r2-ps3	0.00198453	0.835257	1.05317	1.05317	ko_CLP up vs ko_sham	0.00124403	2.09609	2.09609	wt_CLP up vs wt_sham	12.8678	176.476	36.5722	1
4001	Gpr116	Gpr116	0.00199386	0.56189	0.907709	-1.10168	ko_CLP down vs ko_sham	0.000444169	2.13329	2.13329	wt_CLP up vs wt_sham	12.8492	472.082	97.9737	1
7031	Rin3	Rin3	0.0020012	0.829482	0.947549	-1.05535	ko_CLP down vs ko_sham	0.00153952	2.01305	2.01305	wt_CLP up vs wt_sham	12.8347	73.7282	15.3185	1
2991	Gm12295	Gm12295	0.00210416	0.540324	1.39861	1.39861	ko_CLP up vs ko_sham	0.0057605	2.06962	2.06962	wt_CLP up vs wt_sham	12.6375	42.2351	8.91212	1
5386	Ms4a6c	Ms4a6c	0.00214067	0.00293226	5.50653	5.50653	ko_CLP up vs ko_sham	0.00213843	5.13695	5.13695	wt_CLP up vs wt_sham	12.5705	137.928	29.2596	1
1124	Cat	Cat	0.00216643	0.738552	0.940274	-1.06352	ko_CLP down vs ko_sham	0.00039066	2.45468	2.45468	wt_CLP up vs wt_sham	12.524	5010.67	1066.89	1
3536	Gm4468	Gm4468	0.00217612	0.00515207	1.89389	1.89389	ko_CLP up vs ko_sham	0.0014955	2.46517	2.46517	wt_CLP up vs wt_sham	12.5067	352.828	75.2294	1
4914	Ly6c2	Ly6c2	0.00220057	0.0414081	1.53153	1.53153	ko_CLP up vs ko_sham	0.000577727	3.47371	3.47371	wt_CLP up vs wt_sham	12.4635	294.015	62.9068	1
2720	Gclm	Gclm	0.00223088	0.911303	1.04596	1.04596	ko_CLP up vs ko_sham	0.000688085	3.72537	3.72537	wt_CLP up vs wt_sham	12.4108	1012.68	217.591	1
8542	Tmem38b	Tmem38b	0.00242291	0.207399	1.79292	1.79292	ko_CLP up vs ko_sham	0.00123905	3.12525	3.12525	wt_CLP up vs wt_sham	12.0962	311.74	68.7246	1
337	Acvr1b	Acvr1b	0.00245283	0.877972	1.0781	1.0781	ko_CLP up vs ko_sham	0.00131717	3.15833	3.15833	wt_CLP up vs wt_sham	12.05	192.18	42.5295	1
5064	Mcrs1	Mcrs1	0.00251748	0.151678	1.29736	1.29736	ko_CLP up vs ko_sham	0.000472062	2.39128	2.39128	wt_CLP up vs wt_sham	11.9525	43.3019	9.66088	1
4540	Itgam	Itgam	0.00253667	0.0182911	5.75152	5.75152	ko_CLP up vs ko_sham	0.00112306	7.55271	7.55271	wt_CLP up vs wt_sham	11.9242	203.334	45.4726	1
5387	Ms4a6d	Ms4a6d	0.00254617	0.0368111	6.84564	6.84564	ko_CLP up vs ko_sham	0.00117114	6.7749	6.7749	wt_CLP up vs wt_sham	11.9102	119.135	26.674	1
1242	Cd63	Cd63	0.00256855	0.0150843	1.75337	1.75337	ko_CLP up vs ko_sham	0.00141524	2.04631	2.04631	wt_CLP up vs wt_sham	11.8777	1707.38	383.325	1
5666	Nfil3	Nfil3	0.00264985	0.476	1.59861	1.59861	ko_CLP up vs ko_sham	0.00307966	2.69204	2.69204	wt_CLP up vs wt_sham	11.7623	514.446	116.631	1
2104	Ecscr	Ecscr	0.00277604	0.514324	1.1976	1.1976	ko_CLP up vs ko_sham	0.00148469	2.22093	2.22093	wt_CLP up vs wt_sham	11.5918	181.757	41.8129	1
1598	Cp	Cp	0.0027844	0.213489	1.62534	1.62534	ko_CLP up vs ko_sham	0.00150287	2.69535	2.69535	wt_CLP up vs wt_sham	11.5808	2866.9	660.149	1
4912	Ly6a	Ly6a	0.00280606	0.0398189	1.61275	1.61275	ko_CLP up vs ko_sham	0.00069258	2.91362	2.91362	wt_CLP up vs wt_sham	11.5526	26799.9	6186.17	1
3744	Gm6913	Gm6913	0.00290983	0.0693459	1.50652	1.50652	ko_CLP up vs ko_sham	0.000597839	3.20562	3.20562	wt_CLP up vs wt_sham	11.4212	43.0544	10.0525	1
2024	Drap1	Drap1	0.00293143	0.0577549	1.39201	1.39201	ko_CLP up vs ko_sham	0.00070148	2.12371	2.12371	wt_CLP up vs wt_sham	11.3946	35526.8	8314.32	1
4381	Ifi47	Ifi47	0.00297027	0.627957	1.63322	1.63322	ko_CLP up vs ko_sham	0.00116081	7.36902	7.36902	wt_CLP up vs wt_sham	11.3473	243.987	57.338	1
4426	Il13ra1	Il13ra1	0.00299944	0.594935	1.12548	1.12548	ko_CLP up vs ko_sham	0.000913185	2.25832	2.25832	wt_CLP up vs wt_sham	11.3123	67.4084	15.8902	1
7484	Scarb1	Scarb1	0.00307855	0.533737	0.734227	-1.36198	ko_CLP down vs ko_sham	0.00150603	3.24104	3.24104	wt_CLP up vs wt_sham	11.2196	1659.06	394.327	1
5654	Neu1	Neu1	0.00320747	0.801336	1.11613	1.11613	ko_CLP up vs ko_sham	0.00128398	3.25054	3.25054	wt_CLP up vs wt_sham	11.0746	793.672	191.11	1
714	Arrdc4	Arrdc4	0.00324912	0.610068	0.882652	-1.13295	ko_CLP down vs ko_sham	0.00179523	2.04283	2.04283	wt_CLP up vs wt_sham	11.0293	28.4803	6.886	1
4257	Hmox1	Hmox1	0.00335539	0.698535	2.52239	2.52239	ko_CLP up vs ko_sham	0.00159845	11.4221	11.4221	wt_CLP up vs wt_sham	10.9169	10721.4	2618.91	1
3666	Gm6155	Gm6155	0.00341838	0.349145	1.16281	1.16281	ko_CLP up vs ko_sham	0.0005091	2.36317	2.36317	wt_CLP up vs wt_sham	10.8524	106.334	26.1285	1
5671	Nfkbib	Nfkbib	0.00342134	0.450768	1.20167	1.20167	ko_CLP up vs ko_sham	0.000781789	2.63921	2.63921	wt_CLP up vs wt_sham	10.8494	269.806	66.3155	1
3334	Gm16253	Gm16253	0.0034556	0.0462635	1.42084	1.42084	ko_CLP up vs ko_sham	0.00085202	2.32202	2.32202	wt_CLP up vs wt_sham	10.815	15.6196	3.85135	1
4945	Maff	Maff	0.00345799	0.533852	1.67476	1.67476	ko_CLP up vs ko_sham	0.00279191	3.35921	3.35921	wt_CLP up vs wt_sham	10.8126	326.883	80.6182	1
5130	Mettl20	Mettl20	0.00349633	0.8971	1.04544	1.04544	ko_CLP up vs ko_sham	0.00136484	2.73386	2.73386	wt_CLP up vs wt_sham	10.7746	341.564	84.5359	1
4639	Kdm6b	Kdm6b	0.00350557	0.444149	0.727297	-1.37495	ko_CLP down vs ko_sham	0.00252864	2.47597	2.47597	wt_CLP up vs wt_sham	10.7655	108.175	26.7955	1
3188	Gm14138	Gm14138	0.00354154	0.0116039	1.60266	1.60266	ko_CLP up vs ko_sham	0.0016564	2.00844	2.00844	wt_CLP up vs wt_sham	10.7304	16.297	4.05004	1
713	Arrdc3	Arrdc3	0.00359209	0.891837	1.10877	1.10877	ko_CLP up vs ko_sham	0.00735861	2.32627	2.32627	wt_CLP up vs wt_sham	10.6819	1024.42	255.742	1
3100	Gm13216	Gm13216	0.00359534	0.00590396	2.12521	2.12521	ko_CLP up vs ko_sham	0.00479437	2.98764	2.98764	wt_CLP up vs wt_sham	10.6788	31.9266	7.9726	1
6109	Per1	Per1	0.00362244	0.968896	1.02124	1.02124	ko_CLP up vs ko_sham	0.00146206	3.75525	3.75525	wt_CLP up vs wt_sham	10.6531	853.853	213.734	1
7673	Sik1	Sik1	0.00371234	0.995748	0.993731	-1.00631	ko_CLP down vs ko_sham	0.0021642	5.03196	5.03196	wt_CLP up vs wt_sham	10.5698	1346.12	339.615	1
2512	Fcgr4	Fcgr4	0.00374451	0.0346814	9.34725	9.34725	ko_CLP up vs ko_sham	0.00140793	17.6027	17.6027	wt_CLP up vs wt_sham	10.5405	155.882	39.4369	1
4863	Lrrc25	Lrrc25	0.00379775	0.004721	4.52686	4.52686	ko_CLP up vs ko_sham	0.00386519	3.77425	3.77425	wt_CLP up vs wt_sham	10.4928	97.341	24.7384	1
2191	Eif4ebp1	Eif4ebp1	0.0038337	0.835079	1.07127	1.07127	ko_CLP up vs ko_sham	0.00132658	2.76203	2.76203	wt_CLP up vs wt_sham	10.4611	8090.42	2062.35	1
6311	Plp2	Plp2	0.00394779	0.00545571	2.05879	2.05879	ko_CLP up vs ko_sham	0.00363354	2.05321	2.05321	wt_CLP up vs wt_sham	10.3628	268.505	69.0946	1
8033	Srgn	Srgn	0.00397504	0.0340459	1.57022	1.57022	ko_CLP up vs ko_sham	0.00162248	2.01266	2.01266	wt_CLP up vs wt_sham	10.3399	768.359	198.161	1
5683	Ngp	Ngp	0.00406424	0.0587527	1505.2	1505.2	ko_CLP up vs ko_sham	0.00145015	137.783	137.783	wt_CLP up vs wt_sham	10.2661	3845.46	998.876	1
1479	Cnksr1	Cnksr1	0.00416747	0.752308	1.23161	1.23161	ko_CLP up vs ko_sham	0.00122594	6.10305	6.10305	wt_CLP up vs wt_sham	10.1832	172.906	45.2788	1
3950	Gnmt	Gnmt	0.00418958	0.00387012	2.28975	2.28975	ko_CLP up vs ko_sham	0.00911918	2.51941	2.51941	wt_CLP up vs wt_sham	10.1658	22.844	5.99239	1
7806	Slfn2	Slfn2	0.00419075	0.11725	2.2539	2.2539	ko_CLP up vs ko_sham	0.00116076	5.56395	5.56395	wt_CLP up vs wt_sham	10.1648	494.6	129.754	1
9362	Zfp697	Zfp697	0.00419293	0.912838	1.14031	1.14031	ko_CLP up vs ko_sham	0.00220008	5.5309	5.5309	wt_CLP up vs wt_sham	10.1631	154.115	40.4378	1
7698	Slc11a1	Slc11a1	0.00422555	0.00313452	3.93066	3.93066	ko_CLP up vs ko_sham	0.00689561	2.98758	2.98758	wt_CLP up vs wt_sham	10.1377	39.263	10.3279	1
6779	RP24-288J3.2	RP24-288J3.2	0.00425145	0.949726	1.01186	1.01186	ko_CLP up vs ko_sham	0.000666498	2.45701	2.45701	wt_CLP up vs wt_sham	10.1176	26.5281	6.99192	1
4860	Lrrc2	Lrrc2	0.00443184	0.131161	1.22633	1.22633	ko_CLP up vs ko_sham	0.000893906	2.01039	2.01039	wt_CLP up vs wt_sham	9.98208	2164.94	578.355	1
8850	U2af1	U2af1	0.00455132	0.115373	1.3696	1.3696	ko_CLP up vs ko_sham	0.00142727	2.01694	2.01694	wt_CLP up vs wt_sham	9.89604	12.4295	3.34935	1
3502	Gm29257	Gm29257	0.00458686	0.00570166	1.86186	1.86186	ko_CLP up vs ko_sham	0.00446738	2.01456	2.01456	wt_CLP up vs wt_sham	9.87099	45.6234	12.3253	1
4221	Hist1h1c	Hist1h1c	0.00469492	0.796343	1.10335	1.10335	ko_CLP up vs ko_sham	0.0016405	2.98084	2.98084	wt_CLP up vs wt_sham	9.79629	10953.9	2981.77	1
3909	Gm9826	Gm9826	0.00470573	0.425799	1.27814	1.27814	ko_CLP up vs ko_sham	0.00211858	2.34886	2.34886	wt_CLP up vs wt_sham	9.78894	67.2723	18.3261	1
1644	Crlf2	Crlf2	0.00470677	0.56592	1.15782	1.15782	ko_CLP up vs ko_sham	0.000961542	2.78898	2.78898	wt_CLP up vs wt_sham	9.78823	25.2176	6.87019	1
7960	Sox17	Sox17	0.00476313	0.721755	1.14965	1.14965	ko_CLP up vs ko_sham	0.000993341	4.41785	4.41785	wt_CLP up vs wt_sham	9.75024	449.548	122.95	1
5685	Nhp2	Nhp2	0.00479619	0.083202	1.7389	1.7389	ko_CLP up vs ko_sham	0.00200198	2.49926	2.49926	wt_CLP up vs wt_sham	9.72821	370.831	101.651	1
1190	Ccl9	Ccl9	0.0048087	0.0106745	5.90922	5.90922	ko_CLP up vs ko_sham	0.0107474	2.28084	2.28084	wt_CLP up vs wt_sham	9.71992	151.147	41.4672	1
1844	Ddrgk1	Ddrgk1	0.00481928	0.162494	1.32753	1.32753	ko_CLP up vs ko_sham	0.00109653	2.23992	2.23992	wt_CLP up vs wt_sham	9.71293	2352.74	645.941	1
7889	Snhg12	Snhg12	0.00482609	0.371718	1.29515	1.29515	ko_CLP up vs ko_sham	0.00305666	2.07301	2.07301	wt_CLP up vs wt_sham	9.70845	126.685	34.7972	1
4487	Ip6k3	Ip6k3	0.00490006	0.5243	0.823724	-1.214	ko_CLP down vs ko_sham	0.00180146	2.47853	2.47853	wt_CLP up vs wt_sham	9.66022	44.1419	12.1852	1
1792	Dab2ip	Dab2ip	0.00491157	0.17089	0.730431	-1.36905	ko_CLP down vs ko_sham	0.00171172	2.1116	2.1116	wt_CLP up vs wt_sham	9.65279	205.394	56.7419	1
5777	Nrap	Nrap	0.00501793	0.490664	0.831581	-1.20253	ko_CLP down vs ko_sham	0.00184802	2.27568	2.27568	wt_CLP up vs wt_sham	9.58521	11338.5	3154.45	1
6560	Proscos	Proscos	0.00502507	0.731298	1.0596	1.0596	ko_CLP up vs ko_sham	0.000686704	2.52072	2.52072	wt_CLP up vs wt_sham	9.58073	44.6232	12.4203	1
3288	Gm15526	Gm15526	0.00503773	0.0306928	1.47772	1.47772	ko_CLP up vs ko_sham	0.00793943	2.23059	2.23059	wt_CLP up vs wt_sham	9.57282	17.8523	4.97304	1
6893	Rasd1	Rasd1	0.00520646	0.924318	1.34828	1.34828	ko_CLP up vs ko_sham	0.00348972	6.82197	6.82197	wt_CLP up vs wt_sham	9.46969	1433.7	403.731	1
4186	Herpud1	Herpud1	0.0052385	0.347121	1.31565	1.31565	ko_CLP up vs ko_sham	0.00180848	2.4465	2.4465	wt_CLP up vs wt_sham	9.45058	20843.6	5881.43	1
7481	Scand1	Scand1	0.00536724	0.616558	1.07923	1.07923	ko_CLP up vs ko_sham	0.00102218	2.5804	2.5804	wt_CLP up vs wt_sham	9.37523	237.943	67.6798	1
6625	Psmd11	Psmd11	0.00553784	0.910637	0.973017	-1.02773	ko_CLP down vs ko_sham	0.00250222	2.03273	2.03273	wt_CLP up vs wt_sham	9.27878	503.712	144.764	1
5565	Ncf4	Ncf4	0.00553966	0.00871242	4.98635	4.98635	ko_CLP up vs ko_sham	0.00410486	5.48334	5.48334	wt_CLP up vs wt_sham	9.27778	265.24	76.2367	1
1703	Ctps	Ctps	0.00555305	0.324679	1.36171	1.36171	ko_CLP up vs ko_sham	0.00256171	2.31614	2.31614	wt_CLP up vs wt_sham	9.27037	232.338	66.8332	1
2364	Fah	Fah	0.00582582	0.424294	1.24891	1.24891	ko_CLP up vs ko_sham	0.000872423	4.49224	4.49224	wt_CLP up vs wt_sham	9.12412	228.05	66.6512	1
6672	Ptp4a1	Ptp4a1	0.00582696	0.915656	0.956182	-1.04583	ko_CLP down vs ko_sham	0.00342315	2.52982	2.52982	wt_CLP up vs wt_sham	9.12352	194.699	56.9076	1
4913	Ly6c1	Ly6c1	0.0059126	0.0914599	1.3946	1.3946	ko_CLP up vs ko_sham	0.00126648	2.40772	2.40772	wt_CLP up vs wt_sham	9.07937	15817.8	4645.8	1
3571	Gm5239	Gm5239	0.00591716	0.0251698	1.62873	1.62873	ko_CLP up vs ko_sham	0.0133237	2.61276	2.61276	wt_CLP up vs wt_sham	9.07704	93.1982	27.3799	1
1225	Cd163	Cd163	0.00599961	0.0265303	3.73935	3.73935	ko_CLP up vs ko_sham	0.00341475	3.74081	3.74081	wt_CLP up vs wt_sham	9.03532	240.482	70.9755	1
2669	Gadd45a	Gadd45a	0.0060675	0.56908	0.595798	-1.67842	ko_CLP down vs ko_sham	0.00232466	5.86573	5.86573	wt_CLP up vs wt_sham	9.0015	3440.43	1019.22	1
4645	Khk	Khk	0.00609594	0.162268	1.48518	1.48518	ko_CLP up vs ko_sham	0.00136278	2.96794	2.96794	wt_CLP up vs wt_sham	8.98747	153.055	45.4127	1
2686	Gapdh	Gapdh	0.00620489	0.822381	0.971607	-1.02922	ko_CLP down vs ko_sham	0.0019693	2.12508	2.12508	wt_CLP up vs wt_sham	8.93448	1144.83	341.697	1
296	Ackr3	Ackr3	0.00623256	0.951286	0.959904	-1.04177	ko_CLP down vs ko_sham	0.00366265	3.27088	3.27088	wt_CLP up vs wt_sham	8.92121	5896.79	1762.63	1
7969	Sp9	Sp9	0.00628796	0.662087	1.13638	1.13638	ko_CLP up vs ko_sham	0.00124599	3.11231	3.11231	wt_CLP up vs wt_sham	8.89485	32.0711	9.6149	1
7796	Slc7a6	Slc7a6	0.0065149	0.899813	1.0736	1.0736	ko_CLP up vs ko_sham	0.003172	3.21213	3.21213	wt_CLP up vs wt_sham	8.78983	47.9159	14.5368	1
1038	C1qb	C1qb	0.00655902	0.00435153	4.85322	4.85322	ko_CLP up vs ko_sham	0.0109382	3.49226	3.49226	wt_CLP up vs wt_sham	8.76995	30077.8	9145.73	1
4640	Kdm6bos	Kdm6bos	0.00679623	0.788461	0.846563	-1.18125	ko_CLP down vs ko_sham	0.00684714	2.50629	2.50629	wt_CLP up vs wt_sham	8.66581	108.447	33.3716	1
2202	Eif6	Eif6	0.00684895	0.243003	1.31004	1.31004	ko_CLP up vs ko_sham	0.00193031	2.18588	2.18588	wt_CLP up vs wt_sham	8.64328	331.831	102.378	1
6404	Ppan	Ppan	0.00686875	0.84676	1.06703	1.06703	ko_CLP up vs ko_sham	0.00405054	2.19804	2.19804	wt_CLP up vs wt_sham	8.63488	163.87	50.607	1
8693	Trex1	Trex1	0.00699673	0.988342	1.00728	1.00728	ko_CLP up vs ko_sham	0.00332613	2.95734	2.95734	wt_CLP up vs wt_sham	8.58127	268.419	83.4122	1
4947	Mafk	Mafk	0.0070065	0.784028	0.82675	-1.20956	ko_CLP down vs ko_sham	0.00341163	3.66812	3.66812	wt_CLP up vs wt_sham	8.57723	2387.72	742.345	1
8706	Trim30a	Trim30a	0.00703958	0.559515	1.26469	1.26469	ko_CLP up vs ko_sham	0.00220472	3.12666	3.12666	wt_CLP up vs wt_sham	8.5636	40.642	12.6558	1
5291	Mrc1	Mrc1	0.00708463	0.0205817	4.04026	4.04026	ko_CLP up vs ko_sham	0.00537774	3.18483	3.18483	wt_CLP up vs wt_sham	8.54516	292.961	91.4237	1
4817	Lmbr1l	Lmbr1l	0.00710276	0.905282	0.941893	-1.06169	ko_CLP down vs ko_sham	0.00304322	3.13219	3.13219	wt_CLP up vs wt_sham	8.53778	271.847	84.9081	1
9020	Usp50	Usp50	0.00718048	0.0198437	1.55725	1.55725	ko_CLP up vs ko_sham	0.00503443	2.05233	2.05233	wt_CLP up vs wt_sham	8.50641	1899.3	595.41	1
970	Bmp4	Bmp4	0.00722501	0.935372	0.87389	-1.14431	ko_CLP down vs ko_sham	0.00364323	6.69241	6.69241	wt_CLP up vs wt_sham	8.48862	1270.01	398.968	1
3948	Gnl3	Gnl3	0.007241	0.59965	1.15085	1.15085	ko_CLP up vs ko_sham	0.0034883	2.0476	2.0476	wt_CLP up vs wt_sham	8.48227	45.6747	14.3593	1
6273	Plaur	Plaur	0.00746191	0.857728	1.84717	1.84717	ko_CLP up vs ko_sham	0.00352254	13.367	13.367	wt_CLP up vs wt_sham	8.39626	724.398	230.07	1
8674	Trafd1	Trafd1	0.00772627	0.638107	0.899476	-1.11176	ko_CLP down vs ko_sham	0.00193068	2.19282	2.19282	wt_CLP up vs wt_sham	8.29742	664.426	213.537	1
3596	Gm5532	Gm5532	0.0078011	0.607211	0.89785	-1.11377	ko_CLP down vs ko_sham	0.00139275	2.36588	2.36588	wt_CLP up vs wt_sham	8.2702	814.463	262.618	1
3311	Gm15801	Gm15801	0.00788036	0.886208	1.06523	1.06523	ko_CLP up vs ko_sham	0.00604734	2.3044	2.3044	wt_CLP up vs wt_sham	8.24173	211.569	68.4544	1
1993	Dnttip2	Dnttip2	0.0080453	0.667049	1.19561	1.19561	ko_CLP up vs ko_sham	0.00565712	2.28964	2.28964	wt_CLP up vs wt_sham	8.18361	223.528	72.8378	1
1294	Cdkn1a	Cdkn1a	0.00812935	0.833754	1.52299	1.52299	ko_CLP up vs ko_sham	0.00472315	6.1172	6.1172	wt_CLP up vs wt_sham	8.15456	37984	12421.3	1
2511	Fcgr3	Fcgr3	0.00820663	0.0148045	5.53232	5.53232	ko_CLP up vs ko_sham	0.0055078	5.12266	5.12266	wt_CLP up vs wt_sham	8.12818	4190.55	1374.82	1
4845	Lrg1	Lrg1	0.00828685	0.68069	2.22065	2.22065	ko_CLP up vs ko_sham	0.00302626	16.2252	16.2252	wt_CLP up vs wt_sham	8.10112	138506	45592.5	1
947	Bhlhe40	Bhlhe40	0.00847726	0.876678	0.934936	-1.06959	ko_CLP down vs ko_sham	0.00420409	2.60825	2.60825	wt_CLP up vs wt_sham	8.03818	1709.08	566.989	1
6268	Pla2g7	Pla2g7	0.00852418	0.0293518	4.63535	4.63535	ko_CLP up vs ko_sham	0.00501173	4.11909	4.11909	wt_CLP up vs wt_sham	8.02294	159.92	53.1543	1
6237	Pirb	Pirb	0.00852899	0.00577228	5.58824	5.58824	ko_CLP up vs ko_sham	0.0129388	4.07851	4.07851	wt_CLP up vs wt_sham	8.02139	53.849	17.9018	1
4010	Gpr56	Gpr56	0.00912234	0.534628	0.864319	-1.15698	ko_CLP down vs ko_sham	0.00269578	2.10631	2.10631	wt_CLP up vs wt_sham	7.83739	207.706	70.6718	1
3038	Gm12643	Gm12643	0.0091946	0.00942158	1.86627	1.86627	ko_CLP up vs ko_sham	0.0122607	2.02975	2.02975	wt_CLP up vs wt_sham	7.81601	60.9289	20.7877	1
8219	Syt12	Syt12	0.00924336	0.634697	2.25167	2.25167	ko_CLP up vs ko_sham	0.00355336	10.8776	10.8776	wt_CLP up vs wt_sham	7.8017	184.254	62.9791	1
2465	Fbl	Fbl	0.0092629	0.080241	1.37131	1.37131	ko_CLP up vs ko_sham	0.00228362	2.06772	2.06772	wt_CLP up vs wt_sham	7.79599	8.77658	3.00208	1
609	Apod	Apod	0.00933982	0.170108	6.28543	6.28543	ko_CLP up vs ko_sham	0.00328944	11.7947	11.7947	wt_CLP up vs wt_sham	7.77366	15635.6	5363.61	1
2336	Exosc2	Exosc2	0.00955737	0.127353	1.57886	1.57886	ko_CLP up vs ko_sham	0.0054474	2.03733	2.03733	wt_CLP up vs wt_sham	7.71173	26.3101	9.09787	1
8491	Tmem144	Tmem144	0.00955876	0.413373	1.3025	1.3025	ko_CLP up vs ko_sham	0.00407324	2.28059	2.28059	wt_CLP up vs wt_sham	7.71134	216.833	74.9831	1
1223	Cd14	Cd14	0.00961816	0.493718	4.20731	4.20731	ko_CLP up vs ko_sham	0.00366574	14.1955	14.1955	wt_CLP up vs wt_sham	7.69474	4290.52	1486.91	1
4457	Ing2	Ing2	0.00969148	0.676293	1.13624	1.13624	ko_CLP up vs ko_sham	0.00242376	2.67133	2.67133	wt_CLP up vs wt_sham	7.67443	58.5468	20.3435	1
3077	Gm12991	Gm12991	0.00999512	0.0339212	1.77863	1.77863	ko_CLP up vs ko_sham	0.0109309	3.59652	3.59652	wt_CLP up vs wt_sham	7.59229	118.272	41.5411	1
7923	Snx10	Snx10	0.0100665	0.476936	1.34028	1.34028	ko_CLP up vs ko_sham	0.00780427	2.17001	2.17001	wt_CLP up vs wt_sham	7.57344	62.0829	21.8599	1
4040	Grm1	Grm1	0.0100887	0.605626	1.07325	1.07325	ko_CLP up vs ko_sham	0.00303684	2.06036	2.06036	wt_CLP up vs wt_sham	7.56759	8.38591	2.95503	1
937	Bcr	Bcr	0.0102453	0.942263	1.06288	1.06288	ko_CLP up vs ko_sham	0.0120413	2.558	2.558	wt_CLP up vs wt_sham	7.52691	58.4385	20.7039	1
7395	Rsc1a1	Rsc1a1	0.0103259	0.889159	1.43603	1.43603	ko_CLP up vs ko_sham	0.00474433	10.5124	10.5124	wt_CLP up vs wt_sham	7.50627	590.306	209.711	1
7989	Sphk1	Sphk1	0.0104189	0.910031	1.70386	1.70386	ko_CLP up vs ko_sham	0.00465392	20.3985	20.3985	wt_CLP up vs wt_sham	7.48271	400.465	142.717	1
3855	Gm8783	Gm8783	0.0104388	0.538239	0.751586	-1.33052	ko_CLP down vs ko_sham	0.00750723	2.33394	2.33394	wt_CLP up vs wt_sham	7.47772	189.006	67.4023	1
2508	Fcer1g	Fcer1g	0.0105038	0.0130699	5.4581	5.4581	ko_CLP up vs ko_sham	0.00941229	3.78561	3.78561	wt_CLP up vs wt_sham	7.46142	3756.68	1342.61	1
3548	Gm4737	Gm4737	0.0107774	0.300265	1.4725	1.4725	ko_CLP up vs ko_sham	0.00507409	2.38083	2.38083	wt_CLP up vs wt_sham	7.39426	147.309	53.1255	1
8867	Ubald2	Ubald2	0.0108211	0.997216	1.00075	1.00075	ko_CLP up vs ko_sham	0.00266675	2.06877	2.06877	wt_CLP up vs wt_sham	7.38373	160.267	57.881	1
2352	F13a1	F13a1	0.0109141	0.00876317	4.15002	4.15002	ko_CLP up vs ko_sham	0.0138682	2.86488	2.86488	wt_CLP up vs wt_sham	7.36151	591.909	214.416	1
3430	Gm21887	Gm21887	0.0116895	0.346624	0.759544	-1.31658	ko_CLP down vs ko_sham	0.00192687	3.94034	3.94034	wt_CLP up vs wt_sham	7.18488	433.435	160.869	1
2210	Ell	Ell	0.0119252	0.920388	1.05482	1.05482	ko_CLP up vs ko_sham	0.0101929	2.3252	2.3252	wt_CLP up vs wt_sham	7.13406	120.193	44.9272	1
1883	Dennd3	Dennd3	0.0119868	0.928802	0.949317	-1.05339	ko_CLP down vs ko_sham	0.00702069	2.7741	2.7741	wt_CLP up vs wt_sham	7.121	131.879	49.3861	1
7215	Rpl36-ps10	Rpl36-ps10	0.0119885	0.0353757	1.68591	1.68591	ko_CLP up vs ko_sham	0.011446	2.76637	2.76637	wt_CLP up vs wt_sham	7.12062	86.1017	32.245	1
4517	Irx3	Irx3	0.0120952	0.136536	0.622359	-1.60679	ko_CLP down vs ko_sham	0.0026146	4.5043	4.5043	wt_CLP up vs wt_sham	7.09819	242.082	90.9461	1
7214	Rpl36	Rpl36	0.0122325	0.0314946	1.57209	1.57209	ko_CLP up vs ko_sham	0.00531011	2.00589	2.00589	wt_CLP up vs wt_sham	7.06967	2775.72	1047	1
8272	Tbc1d15	Tbc1d15	0.0123882	0.560326	1.33228	1.33228	ko_CLP up vs ko_sham	0.00938088	2.31874	2.31874	wt_CLP up vs wt_sham	7.0378	67.474	25.5663	1
4370	Ier3	Ier3	0.0127823	0.261012	2.02498	2.02498	ko_CLP up vs ko_sham	0.00326869	6.23814	6.23814	wt_CLP up vs wt_sham	6.95934	12787.8	4899.99	1
3573	Gm5265	Gm5265	0.0129157	0.365164	1.18592	1.18592	ko_CLP up vs ko_sham	0.00395363	2.77728	2.77728	wt_CLP up vs wt_sham	6.93346	27.5956	10.6135	1
9190	Xdh	Xdh	0.0135617	0.515955	1.22248	1.22248	ko_CLP up vs ko_sham	0.00253635	3.12338	3.12338	wt_CLP up vs wt_sham	6.81266	581.525	227.625	1
381	Adora1	Adora1	0.0138314	0.874345	1.05493	1.05493	ko_CLP up vs ko_sham	0.00401252	2.57295	2.57295	wt_CLP up vs wt_sham	6.76436	34.5963	13.6387	1
4416	Igtp	Igtp	0.0138508	0.718204	1.42858	1.42858	ko_CLP up vs ko_sham	0.00537343	5.31142	5.31142	wt_CLP up vs wt_sham	6.76092	1577.97	622.388	1
7513	Scx	Scx	0.0139543	0.604373	1.1761	1.1761	ko_CLP up vs ko_sham	0.00248692	3.26745	3.26745	wt_CLP up vs wt_sham	6.74272	35.5106	14.044	1
9192	Xirp1	Xirp1	0.0145265	0.988113	0.99426	-1.00577	ko_CLP down vs ko_sham	0.00697056	2.31624	2.31624	wt_CLP up vs wt_sham	6.64504	7463.36	2995.06	1
952	Bin3	Bin3	0.0151684	0.028061	1.92978	1.92978	ko_CLP up vs ko_sham	0.00981971	2.02648	2.02648	wt_CLP up vs wt_sham	6.54103	17.2631	7.03788	1
6556	Prodh	Prodh	0.0155716	0.0389278	1.86079	1.86079	ko_CLP up vs ko_sham	0.00662728	2.43308	2.43308	wt_CLP up vs wt_sham	6.47846	243.242	100.123	1
5586	Ndrg1	Ndrg1	0.0161941	0.765397	1.14376	1.14376	ko_CLP up vs ko_sham	0.0084265	2.42335	2.42335	wt_CLP up vs wt_sham	6.38571	765.61	319.718	1
3322	Gm16047	Gm16047	0.0163531	0.266327	0.40136	-2.49153	ko_CLP down vs ko_sham	0.0138853	2.73411	2.73411	wt_CLP up vs wt_sham	6.36274	138.424	58.0146	1
5636	Neat1	Neat1	0.0165447	0.282931	1.42681	1.42681	ko_CLP up vs ko_sham	0.00314106	3.61103	3.61103	wt_CLP up vs wt_sham	6.33541	396430	166863	1
4690	Klhl40	Klhl40	0.0167739	0.671636	1.10718	1.10718	ko_CLP up vs ko_sham	0.00430276	2.08804	2.08804	wt_CLP up vs wt_sham	6.30325	102.867	43.5192	1
5865	Oas2	Oas2	0.0171468	0.538759	0.844659	-1.18391	ko_CLP down vs ko_sham	0.00333059	2.60356	2.60356	wt_CLP up vs wt_sham	6.25206	52.0351	22.1943	1
5252	Mnda	Mnda	0.0181769	0.0601807	1.82433	1.82433	ko_CLP up vs ko_sham	0.00701244	2.43323	2.43323	wt_CLP up vs wt_sham	6.11758	27.9625	12.1889	1
611	Apold1	Apold1	0.0187288	0.83549	1.54249	1.54249	ko_CLP up vs ko_sham	0.00771423	9.51439	9.51439	wt_CLP up vs wt_sham	6.04938	348.135	153.464	1
355	Adamts9	Adamts9	0.0188831	0.766401	0.739208	-1.3528	ko_CLP down vs ko_sham	0.0106218	3.6739	3.6739	wt_CLP up vs wt_sham	6.03076	95.4464	42.2042	1
7439	Saa3	Saa3	0.0189922	0.293138	1910.59	1910.59	ko_CLP up vs ko_sham	0.00627562	407.287	407.287	wt_CLP up vs wt_sham	6.0177	300174	133018	1
4905	Ltf	Ltf	0.0197255	0.0914359	332.311	332.311	ko_CLP up vs ko_sham	0.0085929	13.5638	13.5638	wt_CLP up vs wt_sham	5.93233	228.672	102.791	1
5059	Mcm3	Mcm3	0.0205815	0.137478	1.68131	1.68131	ko_CLP up vs ko_sham	0.00924134	2.21646	2.21646	wt_CLP up vs wt_sham	5.83754	18.014	8.22902	1
3273	Gm15453	Gm15453	0.0207378	0.37589	1.70457	1.70457	ko_CLP up vs ko_sham	0.0114206	2.73167	2.73167	wt_CLP up vs wt_sham	5.82076	3784.87	1733.96	1
5995	Parp14	Parp14	0.0210168	0.915306	1.04989	1.04989	ko_CLP up vs ko_sham	0.00596467	3.12833	3.12833	wt_CLP up vs wt_sham	5.7912	41.5235	19.1203	1
8931	Uchl1	Uchl1	0.0211674	0.517189	1.27028	1.27028	ko_CLP up vs ko_sham	0.0124898	2.04896	2.04896	wt_CLP up vs wt_sham	5.77545	72.3581	33.4095	1
2819	Gm10156	Gm10156	0.0213851	0.469782	1.50663	1.50663	ko_CLP up vs ko_sham	0.00896116	2.98141	2.98141	wt_CLP up vs wt_sham	5.75291	1027.22	476.152	1
5716	Nmral1	Nmral1	0.0222546	0.132523	2.95238	2.95238	ko_CLP up vs ko_sham	0.00946431	3.93189	3.93189	wt_CLP up vs wt_sham	5.6657	48.0949	22.6368	1
3417	Gm20522	Gm20522	0.0222827	0.0874474	1.39929	1.39929	ko_CLP up vs ko_sham	0.013085	2.05406	2.05406	wt_CLP up vs wt_sham	5.66296	12.709	5.9846	1
4137	Hand2	Hand2	0.0224681	0.129422	0.692711	-1.4436	ko_CLP down vs ko_sham	0.00588395	2.18044	2.18044	wt_CLP up vs wt_sham	5.64493	640.723	302.678	1
4167	Hdc	Hdc	0.0225708	0.663153	3.25897	3.25897	ko_CLP up vs ko_sham	0.00976263	10.0291	10.0291	wt_CLP up vs wt_sham	5.63503	283.373	134.101	1
101	2410004N09Rik	2410004N09Rik	0.0237822	0.511595	1.22742	1.22742	ko_CLP up vs ko_sham	0.00511281	2.63883	2.63883	wt_CLP up vs wt_sham	5.5223	25.5345	12.3304	1
312	Acp5	Acp5	0.0239048	0.0561208	59.4719	59.4719	ko_CLP up vs ko_sham	0.0135715	7.58085	7.58085	wt_CLP up vs wt_sham	5.5113	310.787	150.376	1
2012	Dph5	Dph5	0.025109	0.260788	1.5462	1.5462	ko_CLP up vs ko_sham	0.0140216	2.10568	2.10568	wt_CLP up vs wt_sham	5.40676	20.8137	10.2655	1
4115	H2-Q6	H2-Q6	0.0253021	0.991897	0.997495	-1.00251	ko_CLP down vs ko_sham	0.00405444	3.22855	3.22855	wt_CLP up vs wt_sham	5.39057	151.759	75.0738	1
7593	Serpina3g	Serpina3g	0.0253329	0.801568	3.88202	3.88202	ko_CLP up vs ko_sham	0.00978163	46.5172	46.5172	wt_CLP up vs wt_sham	5.38801	278.002	137.59	1
6000	Parp9	Parp9	0.0254925	0.925368	0.969327	-1.03164	ko_CLP down vs ko_sham	0.0113774	2.04882	2.04882	wt_CLP up vs wt_sham	5.37477	42.8034	21.2367	1
6150	Pgf	Pgf	0.0256751	0.129204	1.9165	1.9165	ko_CLP up vs ko_sham	0.00924473	2.81126	2.81126	wt_CLP up vs wt_sham	5.35975	33.1772	16.5068	1
4223	Hist1h2al	Hist1h2al	0.0259918	0.27874	1.27358	1.27358	ko_CLP up vs ko_sham	0.0101161	2.8175	2.8175	wt_CLP up vs wt_sham	5.33401	15.1009	7.54951	1
4762	Lcn2	Lcn2	0.0261075	0.533054	60.2353	60.2353	ko_CLP up vs ko_sham	0.00913583	164.409	164.409	wt_CLP up vs wt_sham	5.32471	785160	393216	1
7669	Shroom3	Shroom3	0.0276225	0.895392	1.12847	1.12847	ko_CLP up vs ko_sham	0.0130783	3.65236	3.65236	wt_CLP up vs wt_sham	5.20739	2708.31	1386.91	1
6417	Ppfia1	Ppfia1	0.0302301	0.595003	1.13144	1.13144	ko_CLP up vs ko_sham	0.00580602	2.13562	2.13562	wt_CLP up vs wt_sham	5.02311	147.13	78.1085	1
1185	Ccl11	Ccl11	0.0306944	0.620695	2.58483	2.58483	ko_CLP up vs ko_sham	0.0107534	11.8981	11.8981	wt_CLP up vs wt_sham	4.99238	155.1	82.8465	1
3353	Gm16465	Gm16465	0.0307129	0.636358	1.21641	1.21641	ko_CLP up vs ko_sham	0.0127439	2.31635	2.31635	wt_CLP up vs wt_sham	4.99116	46.9605	25.09	1
4375	Ifi204	Ifi204	0.0309288	0.218736	1.7329	1.7329	ko_CLP up vs ko_sham	0.00964979	2.95511	2.95511	wt_CLP up vs wt_sham	4.97708	26.4376	14.165	1
7392	Rrs1	Rrs1	0.0316697	0.646689	1.1197	1.1197	ko_CLP up vs ko_sham	0.00578931	2.27664	2.27664	wt_CLP up vs wt_sham	4.92965	83.8278	45.3462	1
4054	Gsta1	Gsta1	0.0323542	0.444241	4.87534	4.87534	ko_CLP up vs ko_sham	0.0100694	30.1551	30.1551	wt_CLP up vs wt_sham	4.88704	142.865	77.956	1
6590	Prune2	Prune2	0.0333719	0.931225	0.97886	-1.0216	ko_CLP down vs ko_sham	0.00705328	2.10395	2.10395	wt_CLP up vs wt_sham	4.82573	46.0281	25.4348	1
8169	Sult1a1	Sult1a1	0.033768	0.198935	1.61622	1.61622	ko_CLP up vs ko_sham	0.0124273	2.33565	2.33565	wt_CLP up vs wt_sham	4.80249	887.049	492.549	1
8252	Tap1	Tap1	0.045779	0.933234	1.06591	1.06591	ko_CLP up vs ko_sham	0.011991	5.09451	5.09451	wt_CLP up vs wt_sham	4.22559	296.362	187.027	1
3429	Gm21747	Gm21747	0.0518959	0.402534	1.27814	1.27814	ko_CLP up vs ko_sham	0.0129502	2.15011	2.15011	wt_CLP up vs wt_sham	3.99992	29.7901	19.8604	1
6993	Rgcc	Rgcc	0.056441	0.969082	1.0136	1.0136	ko_CLP up vs ko_sham	0.0105091	2.83585	2.83585	wt_CLP up vs wt_sham	3.85262	918.383	635.677	1
5175	Mid1ip1	Mid1ip1	0.0606698	0.428602	1.63175	1.63175	ko_CLP up vs ko_sham	0.0126421	7.42726	7.42726	wt_CLP up vs wt_sham	3.72821	14380.4	10285.8	1
6898	Rasl10b	Rasl10b	0.0620801	0.48669	1.20855	1.20855	ko_CLP up vs ko_sham	0.0129446	2.17003	2.17003	wt_CLP up vs wt_sham	3.68908	761.416	550.392	1
2290	Erdr1	Erdr1	0.0629849	0.357254	0.716158	-1.39634	ko_CLP down vs ko_sham	0.013246	3.41661	3.41661	wt_CLP up vs wt_sham	3.66456	266.948	194.255	1
4510	Irf7	Irf7	0.0674399	0.529006	1.33409	1.33409	ko_CLP up vs ko_sham	0.0141798	3.55676	3.55676	wt_CLP up vs wt_sham	3.54987	533.742	400.947	1
