# Supplementary material for: Inhibition of the NLRP3/IL‐1β axis protects against sepsis‐induced cardiomyopathy
Source: J Cachexia Sarcopenia Muscle. 2021 Sep 2;12(6):1653–68. doi: 10.1002/jcsm.12763 (PMC8718055; doi:10.1002/jcsm.12763)
Supplement: Supplementary file 6 — Table S7. ≥ 2‐fold upregulated genes in hearts of CLP vs. sham treated Nlrp3 KO mice (.xls table; Table S6_ko_CLP vs ko_sham_FC2.xlsx) Table S8. Twentyone genes upregulated in both septic Nlrp3 WT and septic Nlrp3 KO hearts compared to the respective sham group [file JCSM-12-1653-s003.xlsx]

## Sheet: ko_CLP vs ko_sham_FC2
Column #	Column ID	Gene Symbol	p-value(Attribute)	p-value(ko_CLP vs. ko_sham)	MeanRatio(ko_CLP vs. ko_sham)	FoldChange(ko_CLP vs. ko_sham)	FoldChange(ko_CLP vs. ko_sham) (Description)	p-value(wt_CLP vs. wt_sham)	MeanRatio(wt_CLP vs. wt_sham)	FoldChange(wt_CLP vs. wt_sham)	FoldChange(wt_CLP vs. wt_sham) (Description)	F(Attribute)	SS(Attribute)	SS(Error)	F(Error)
3380	Gm17669	Gm17669	0.0347563	0.0110932	236041	236041	ko_CLP up vs ko_sham	5.54685	156338	156338	wt_CLP up vs wt_sham	134622	847069	167792	1
6715	Pycard	Pycard	0.476367	0.155723	316468	316468	ko_CLP up vs ko_sham	0.0448185	0.722575	-138394	wt_CLP down vs wt_sham	685542	927236	360683	1
7137	Rpl13-ps1	Rpl13-ps1	0.704315	1.04678	243201	243201	ko_CLP up vs ko_sham	1.55229	274424	274424	wt_CLP up vs wt_sham	618954	317296	136702	1
2818	Gm10155	Gm10155	0.865408	0.739437	241072	241072	ko_CLP up vs ko_sham	0.00373944	180628	180628	wt_CLP up vs wt_sham	586411	529148	240627	1
2841	Gm10247	Gm10247	1.08604	0.311401	280177	280177	ko_CLP up vs ko_sham	0.000992362	168904	168904	wt_CLP up vs wt_sham	55242	227419	109781	1
7140	Rpl13a-ps1	Rpl13a-ps1	1.34649	1.18416	234954	234954	ko_CLP up vs ko_sham	0.000128412	22638	22638	wt_CLP up vs wt_sham	521976	412496	210736	1
7291	Rps15a	Rps15a	2.41855	1.31261	210347	210347	ko_CLP up vs ko_sham	0.00077231	168433	168433	wt_CLP up vs wt_sham	446868	258381	154188	1
2857	Gm10343	Gm10343	3.33113	1.08805	277518	277518	ko_CLP up vs ko_sham	0.00825364	162296	162296	wt_CLP up vs wt_sham	410228	571347	371401	1
3654	Gm6023	Gm6023	0.50973	4.69302	22107	22107	ko_CLP up vs ko_sham	0.000306736	216483	216483	wt_CLP up vs wt_sham	365864	244.22	178004	1
7222	Rpl37	Rpl37	5.76106	3.77239	228199	228199	ko_CLP up vs ko_sham	0.000249603	192225	192225	wt_CLP up vs wt_sham	353947	256.82	19349	1
3848	Gm8731	Gm8731	0.63354	0.00010902	224089	224089	ko_CLP up vs ko_sham	0.000130525	276671	276671	wt_CLP up vs wt_sham	344945	240643	186035	1
3845	Gm8692	Gm8692	0.65449	6.71504	213209	213209	ko_CLP up vs ko_sham	0.000254571	214749	214749	wt_CLP up vs wt_sham	341911	11180.6	872.01	1
7301	Rps18-ps1	Rps18-ps1	0.68161	0.000123182	233299	233299	ko_CLP up vs ko_sham	0.000146929	308302	308302	wt_CLP up vs wt_sham	33816	525247	41.42	1
3522	Gm3699	Gm3699	0.77474	0.000119734	223692	223692	ko_CLP up vs ko_sham	0.000948054	265336	265336	wt_CLP up vs wt_sham	326574	1762.37	143907	1
2848	Gm10268	Gm10268	8.66481	3.74287	223359	223359	ko_CLP up vs ko_sham	0.0012154	171929	171929	wt_CLP up vs wt_sham	316749	200502	16.88	1
3425	Gm20900	Gm20900	9.31751	4.20054	232306	232306	ko_CLP up vs ko_sham	0.00168988	178312	178312	wt_CLP up vs wt_sham	310518	177.73	152631	1
3096	Gm13192	Gm13192	0.000103855	5.99054	226467	226467	ko_CLP up vs ko_sham	0.000640533	189553	189553	wt_CLP up vs wt_sham	301417	6990.76	618479	1
6743	RP23-201I6.3	RP23-201I6.3	0.000108439	4.74353	233741	233741	ko_CLP up vs ko_sham	0.0618529	139752	139752	wt_CLP up vs wt_sham	297862	276375	24743	1
7290	Rps15-ps2	Rps15-ps2	0.00012846	5.36687	21919	21919	ko_CLP up vs ko_sham	0.00358406	164222	164222	wt_CLP up vs wt_sham	284283	144272	13533.2	1
5123	Metrnl	Metrnl	0.00014347	0.000160837	200681	200681	ko_CLP up vs ko_sham	0.00111454	0.492665	-202978	wt_CLP down vs wt_sham	275731	168641	163097	1
7179	Rpl29	Rpl29	0.000143754	4.25693	201878	201878	ko_CLP up vs ko_sham	0.00869851	141106	141106	wt_CLP up vs wt_sham	27558	3187.74	308463	1
3566	Gm5121	Gm5121	0.000144209	0.000151172	210547	210547	ko_CLP up vs ko_sham	0.000325043	208561	208561	wt_CLP up vs wt_sham	275339	695426	673522	1
7167	Rpl23	Rpl23	0.0001677	7.38604	206569	206569	ko_CLP up vs ko_sham	0.00162996	163851	163851	wt_CLP up vs wt_sham	26405	2990.53	302017	1
3103	Gm13268	Gm13268	0.000184371	0.000205159	204037	204037	ko_CLP up vs ko_sham	0.000733922	211708	211708	wt_CLP up vs wt_sham	257175	141364	146581	1
7141	Rpl14	Rpl14	0.000188034	8.79416	208932	208932	ko_CLP up vs ko_sham	0.00178198	168036	168036	wt_CLP up vs wt_sham	255768	8271.48	862395	1
4227	Hist1h4h	Hist1h4h	0.000193054	0.000266886	229822	229822	ko_CLP up vs ko_sham	0.00100433	279479	279479	wt_CLP up vs wt_sham	253894	999686	104998	1
7311	Rps19-ps7	Rps19-ps7	0.000206542	0.000228164	239997	239997	ko_CLP up vs ko_sham	0.00049659	256351	256351	wt_CLP up vs wt_sham	249148	114195	122225	1
3653	Gm5963	Gm5963	0.000212557	0.91633	200277	200277	ko_CLP up vs ko_sham	0.00505085	155128	155128	wt_CLP up vs wt_sham	247155	22463.8	2423.72	1
3458	Gm26619	Gm26619	0.000233097	0.00013221	217354	217354	ko_CLP up vs ko_sham	0.00165738	183931	183931	wt_CLP up vs wt_sham	240846	199785	221204	1
3176	Gm14036	Gm14036	0.000234407	9.95263	205588	205588	ko_CLP up vs ko_sham	0.00915824	153367	153367	wt_CLP up vs wt_sham	240467	277585	307828	1
2876	Gm10736	Gm10736	0.000241067	0.000607434	205154	205154	ko_CLP up vs ko_sham	0.0114473	24019	24019	wt_CLP up vs wt_sham	238582	1694.83	189434	1
3333	Gm16238	Gm16238	0.000247576	0.000783658	201822	201822	ko_CLP up vs ko_sham	0.000192429	278598	278598	wt_CLP up vs wt_sham	236802	247922	279189	1
7364	Rpsa-ps12	Rpsa-ps12	0.000250805	0.000307844	230336	230336	ko_CLP up vs ko_sham	0.00048939	194618	194618	wt_CLP up vs wt_sham	23594	596621	674319	1
7328	Rps26-ps1	Rps26-ps1	0.000255833	0.000106257	273523	273523	ko_CLP up vs ko_sham	0.00883888	190794	190794	wt_CLP up vs wt_sham	234626	57403.9	6524.32	1
7184	Rpl30	Rpl30	0.000283406	0.000162859	253727	253727	ko_CLP up vs ko_sham	0.00180614	213025	213025	wt_CLP up vs wt_sham	22795	3573.96	418099	1
7282	Rps12l2	Rps12l2	0.000306401	8.51411	31796	31796	ko_CLP up vs ko_sham	0.0172889	176177	176177	wt_CLP up vs wt_sham	222975	348115	416327	1
7198	Rpl31-ps16	Rpl31-ps16	0.000319398	0.000168085	208935	208935	ko_CLP up vs ko_sham	0.00459451	170611	170611	wt_CLP up vs wt_sham	220365	258694	313049	1
3691	Gm6344	Gm6344	0.000328752	0.000106957	222775	222775	ko_CLP up vs ko_sham	0.0123046	15357	15357	wt_CLP up vs wt_sham	218567	418789	51095	1
3062	Gm12857	Gm12857	0.000354355	0.000217645	223409	223409	ko_CLP up vs ko_sham	0.00160331	192874	192874	wt_CLP up vs wt_sham	213957	476588	593997	1
7139	Rpl13a	Rpl13a	0.000358271	0.000283274	201291	201291	ko_CLP up vs ko_sham	0.0010551	187368	187368	wt_CLP up vs wt_sham	213289	8687.88	1086.21	1
702	Arpc1b	Arpc1b	0.000396145	0.000379599	230457	230457	ko_CLP up vs ko_sham	0.000974787	185107	185107	wt_CLP up vs wt_sham	207262	1846.88	237622	1
7289	Rps15	Rps15	0.000399883	0.000356898	20823	20823	ko_CLP up vs ko_sham	0.000916934	198692	198692	wt_CLP up vs wt_sham	206706	72476.1	9349.95	1
7136	Rpl13	Rpl13	0.000418951	0.000129238	227281	227281	ko_CLP up vs ko_sham	0.00787669	157293	157293	wt_CLP up vs wt_sham	20397	4926.6	644095	1
7306	Rps19-ps2	Rps19-ps2	0.000458592	0.000171147	270154	270154	ko_CLP up vs ko_sham	0.00699272	187882	187882	wt_CLP up vs wt_sham	198749	2149.55	288411	1
7318	Rps21	Rps21	0.000465801	0.000185242	220801	220801	ko_CLP up vs ko_sham	0.0109651	162601	162601	wt_CLP up vs wt_sham	19786	3479.82	468995	1
3178	Gm14044	Gm14044	0.000493888	0.000320743	212943	212943	ko_CLP up vs ko_sham	0.00420471	187432	187432	wt_CLP up vs wt_sham	194554	233244	319697	1
3818	Gm8210	Gm8210	0.000534575	0.000230881	214524	214524	ko_CLP up vs ko_sham	0.0240597	154569	154569	wt_CLP up vs wt_sham	19016	261198	366286	1
3295	Gm15590	Gm15590	0.000545306	0.0001266	21995	21995	ko_CLP up vs ko_sham	0.0282826	139312	139312	wt_CLP up vs wt_sham	18907	2734.11	385622	1
7303	Rps19	Rps19	0.000547875	0.000393832	230375	230375	ko_CLP up vs ko_sham	0.00251209	213732	213732	wt_CLP up vs wt_sham	188813	5259.4	742801	1
3541	Gm4604	Gm4604	0.000557828	0.000344104	20124	20124	ko_CLP up vs ko_sham	0.00182927	172587	172587	wt_CLP up vs wt_sham	187832	14629.2	2076.92	1
3384	Gm17828	Gm17828	0.0005917	0.000371712	225524	225524	ko_CLP up vs ko_sham	0.00384724	198651	198651	wt_CLP up vs wt_sham	18465	257091	371283	1
3274	Gm15454	Gm15454	0.000628606	0.000369534	223503	223503	ko_CLP up vs ko_sham	0.00333768	192683	192683	wt_CLP up vs wt_sham	181432	228529	335888	1
4795	Lilrb4	Lilrb4	0.000634585	0.00150569	416297	416297	ko_CLP up vs ko_sham	0.000528376	414656	414656	wt_CLP up vs wt_sham	180933	708377	104403	1
3017	Gm12468	Gm12468	0.000656061	0.00109157	27768	27768	ko_CLP up vs ko_sham	0.000818062	407692	407692	wt_CLP up vs wt_sham	179188	349033	519428	1
7191	Rpl31	Rpl31	0.00066045	0.000462781	207586	207586	ko_CLP up vs ko_sham	0.0149607	174355	174355	wt_CLP up vs wt_sham	17884	377.27	562543	1
2970	Gm12164	Gm12164	0.000702718	0.000399654	205141	205141	ko_CLP up vs ko_sham	0.00385379	176548	176548	wt_CLP up vs wt_sham	175631	641202	973559	1
7276	Rps12-ps18	Rps12-ps18	0.000775876	0.000208427	317352	317352	ko_CLP up vs ko_sham	0.059445	164328	164328	wt_CLP up vs wt_sham	17061	419634	655898	1
3491	Gm28900	Gm28900	0.000790464	0.000353156	290255	290255	ko_CLP up vs ko_sham	0.0452416	190221	190221	wt_CLP up vs wt_sham	169679	794766	124905	1
3819	Gm8213	Gm8213	0.000944682	0.000402887	225073	225073	ko_CLP up vs ko_sham	0.0149217	170055	170055	wt_CLP up vs wt_sham	160989	823335	136379	1
7175	Rpl27a	Rpl27a	0.000966819	0.000298694	21208	21208	ko_CLP up vs ko_sham	0.0115398	151459	151459	wt_CLP up vs wt_sham	159888	1178.06	196481	1
7279	Rps12-ps6	Rps12-ps6	0.000968207	0.00035061	310363	310363	ko_CLP up vs ko_sham	0.0576196	182448	182448	wt_CLP up vs wt_sham	15982	42769	713621	1
2847	Gm10263	Gm10263	0.000985912	0.000385325	23324	23324	ko_CLP up vs ko_sham	0.00847024	173694	173694	wt_CLP up vs wt_sham	158963	4470.76	749987	1
2864	Gm10443	Gm10443	0.0010737	0.000678176	230764	230764	ko_CLP up vs ko_sham	0.00374466	203451	203451	wt_CLP up vs wt_sham	154982	51006.3	8776.31	1
7180	Rpl29-ps2	Rpl29-ps2	0.00114054	0.000463826	263373	263373	ko_CLP up vs ko_sham	0.0420051	176273	176273	wt_CLP up vs wt_sham	152213	403382	706697	1
7281	Rps12l1	Rps12l1	0.0011766	0.000419489	303166	303166	ko_CLP up vs ko_sham	0.0684827	177001	177001	wt_CLP up vs wt_sham	150803	32124.9	5680.69	1
7277	Rps12-ps19	Rps12-ps19	0.00133371	0.000720198	355961	355961	ko_CLP up vs ko_sham	0.025351	299392	299392	wt_CLP up vs wt_sham	145232	549961	10098	1
2809	Gm10116	Gm10116	0.00134584	0.000451816	236216	236216	ko_CLP up vs ko_sham	0.0292842	161299	161299	wt_CLP up vs wt_sham	144837	7813.02	1438.5	1
7304	Rps19-ps1	Rps19-ps1	0.00137773	0.000596825	247086	247086	ko_CLP up vs ko_sham	0.0138867	187771	187771	wt_CLP up vs wt_sham	143818	2089.13	387366	1
7269	Rps12-ps11	Rps12-ps11	0.00138971	0.000514872	289932	289932	ko_CLP up vs ko_sham	0.195079	150063	150063	wt_CLP up vs wt_sham	143442	512672	953085	1
7188	Rpl30-ps3	Rpl30-ps3	0.0014025	0.000891727	282337	282337	ko_CLP up vs ko_sham	0.00443115	248005	248005	wt_CLP up vs wt_sham	143046	416211	775902	1
2625	Ftl2	Ftl2	0.00152778	0.000624941	203797	203797	ko_CLP up vs ko_sham	0.0185588	157592	157592	wt_CLP up vs wt_sham	139388	2083.52	398603	1
4156	Hcls1	Hcls1	0.00153289	0.000839562	264429	264429	ko_CLP up vs ko_sham	0.00589219	218133	218133	wt_CLP up vs wt_sham	139247	67307	128897	1
7337	Rps3a1	Rps3a1	0.00154215	0.000845749	208403	208403	ko_CLP up vs ko_sham	0.00481771	171708	171708	wt_CLP up vs wt_sham	138993	5262.83	1009.71	1
7327	Rps26	Rps26	0.00156427	0.000903367	210337	210337	ko_CLP up vs ko_sham	0.00501814	180757	180757	wt_CLP up vs wt_sham	138393	5912.39	1139.25	1
7278	Rps12-ps3	Rps12-ps3	0.00156428	0.000546183	310113	310113	ko_CLP up vs ko_sham	0.0927951	174489	174489	wt_CLP up vs wt_sham	138393	23674.9	4561.88	1
8814	Tubb5	Tubb5	0.00161563	0.000414543	210333	210333	ko_CLP up vs ko_sham	0.0252444	0.701977	-142455	wt_CLP down vs wt_sham	13704	2223.52	432676	1
7224	Rpl37rt	Rpl37rt	0.00165086	0.000801136	240364	240364	ko_CLP up vs ko_sham	0.00775897	1925	1925	wt_CLP up vs wt_sham	136143	99520.9	19493.5	1
7266	Rps12	Rps12	0.00167764	0.00056218	27679	27679	ko_CLP up vs ko_sham	0.016024	1829	1829	wt_CLP up vs wt_sham	135476	131541	25892	1
7309	Rps19-ps5	Rps19-ps5	0.00171721	0.00118894	215377	215377	ko_CLP up vs ko_sham	0.00549807	199467	199467	wt_CLP up vs wt_sham	134516	360642	714944	1
2928	Gm11703	Gm11703	0.00189198	0.00104309	266566	266566	ko_CLP up vs ko_sham	0.00797645	224871	224871	wt_CLP up vs wt_sham	130582	669736	13677	1
7365	Rpsa-ps2	Rpsa-ps2	0.0018961	0.00113266	214411	214411	ko_CLP up vs ko_sham	0.0474114	130113	130113	wt_CLP up vs wt_sham	130495	2600.65	531445	1
2624	Ftl1	Ftl1	0.00190921	0.000634139	22052	22052	ko_CLP up vs ko_sham	0.0213706	158453	158453	wt_CLP up vs wt_sham	130218	63828.7	13071.1	1
3761	Gm7266	Gm7266	0.00221193	0.00111828	248203	248203	ko_CLP up vs ko_sham	0.00728903	192598	192598	wt_CLP up vs wt_sham	124436	2330.19	499359	1
7273	Rps12-ps15	Rps12-ps15	0.00229533	0.00120139	256376	256376	ko_CLP up vs ko_sham	0.189456	156739	156739	wt_CLP up vs wt_sham	123015	489776	106171	1
3645	Gm5908	Gm5908	0.00250981	0.00127824	202696	202696	ko_CLP up vs ko_sham	0.0112898	17139	17139	wt_CLP up vs wt_sham	119639	459192	102.35	1
7218	Rpl36a	Rpl36a	0.00266042	0.00121787	205122	205122	ko_CLP up vs ko_sham	0.0132121	16766	16766	wt_CLP up vs wt_sham	117477	134626	305596	1
3284	Gm15501	Gm15501	0.00275399	0.000730279	236107	236107	ko_CLP up vs ko_sham	0.0331713	151958	151958	wt_CLP up vs wt_sham	116209	27943.7	6412.29	1
3567	Gm5148	Gm5148	0.00288539	0.00117938	222365	222365	ko_CLP up vs ko_sham	0.110295	148596	148596	wt_CLP up vs wt_sham	114516	756587	176182	1
7648	Sh3bgrl3	Sh3bgrl3	0.00294108	0.00081097	260519	260519	ko_CLP up vs ko_sham	0.609502	114153	114153	wt_CLP up vs wt_sham	113828	13053.2	3058.01	1
3620	Gm5637	Gm5637	0.0029851	0.00145063	234388	234388	ko_CLP up vs ko_sham	0.0115219	166299	166299	wt_CLP up vs wt_sham	113295	722705	170106	1
3338	Gm16288	Gm16288	0.00313419	0.00152285	259157	259157	ko_CLP up vs ko_sham	0.0103092	199366	199366	wt_CLP up vs wt_sham	111561	641406	153317	1
2897	Gm11353	Gm11353	0.0034702	0.00108238	216759	216759	ko_CLP up vs ko_sham	0.0251337	149376	149376	wt_CLP up vs wt_sham	108004	7793.3	1924.2	1
7232	Rpl41	Rpl41	0.0035392	0.00110665	223793	223793	ko_CLP up vs ko_sham	0.0605969	151898	151898	wt_CLP up vs wt_sham	107327	175607	43631.8	1
7333	Rps27rt	Rps27rt	0.00361315	0.00140188	272104	272104	ko_CLP up vs ko_sham	0.0232681	195349	195349	wt_CLP up vs wt_sham	106619	167476	41887.7	1
7268	Rps12-ps10	Rps12-ps10	0.00364864	0.00122883	429849	429849	ko_CLP up vs ko_sham	0.0302485	243523	243523	wt_CLP up vs wt_sham	106286	109855	275621	1
7271	Rps12-ps13	Rps12-ps13	0.00395591	0.00135264	294208	294208	ko_CLP up vs ko_sham	0.0791854	181764	181764	wt_CLP up vs wt_sham	10356	383238	98684	1
3914	Gm9843	Gm9843	0.00397999	0.00145685	246945	246945	ko_CLP up vs ko_sham	0.0276974	177756	177756	wt_CLP up vs wt_sham	103357	223219	57591.5	1
7310	Rps19-ps6	Rps19-ps6	0.00477092	0.00116321	228682	228682	ko_CLP up vs ko_sham	0.0723058	144591	144591	wt_CLP up vs wt_sham	974503	67562	18487.9	1
7183	Rpl3-ps2	Rpl3-ps2	0.00490741	0.00155166	290565	290565	ko_CLP up vs ko_sham	0.0442246	154128	154128	wt_CLP up vs wt_sham	965547	567047	156608	1
6687	Ptpn6	Ptpn6	0.00495434	0.00139808	474023	474023	ko_CLP up vs ko_sham	0.376307	15908	15908	wt_CLP up vs wt_sham	96254	106379	294718	1
7185	Rpl30-ps1	Rpl30-ps1	0.00538779	0.00116648	235006	235006	ko_CLP up vs ko_sham	0.0840185	139085	139085	wt_CLP up vs wt_sham	936341	271395	772923	1
3004	Gm12362	Gm12362	0.00633289	0.00142548	212447	212447	ko_CLP up vs ko_sham	0.229588	126546	126546	wt_CLP up vs wt_sham	887369	36678	110223	1
3405	Gm2000	Gm2000	0.00669263	0.0013864	20043	20043	ko_CLP up vs ko_sham	0.185185	125582	125582	wt_CLP up vs wt_sham	871073	43825.1	13416.4	1
