# Supplementary material for: Inhibition of the NLRP3/IL‐1β axis protects against sepsis‐induced cardiomyopathy
Source: J Cachexia Sarcopenia Muscle. 2021 Sep 2;12(6):1653–68. doi: 10.1002/jcsm.12763 (PMC8718055; doi:10.1002/jcsm.12763)
Supplement: Supplementary file 7 — Table S9. ≥ 2‐fold downregulated genes in hearts of CLP vs. sham treated Nlrp3 WT mice (.xls table; Table S8_wt_CLP vs wt_sham_FC‐2.xlsx) [file JCSM-12-1653-s005.xlsx]

## Sheet: wt_CLP vs wt_sham_FC-2
Column #	Column ID	Gene Symbol	p-value(Attribute)	p-value(ko_CLP vs. ko_sham)	MeanRatio(ko_CLP vs. ko_sham)	FoldChange(ko_CLP vs. ko_sham)	FoldChange(ko_CLP vs. ko_sham) (Description)	p-value(wt_CLP vs. wt_sham)	MeanRatio(wt_CLP vs. wt_sham)	FoldChange(wt_CLP vs. wt_sham)	FoldChange(wt_CLP vs. wt_sham) (Description)	F(Attribute)	SS(Attribute)	SS(Error)	F(Error)
8029	Srek1ip1	Srek1ip1	2.98303e-07	7.68332e-05	1.31857	1.31857	ko_CLP up vs ko_sham	6.58376e-08	0.445377	-2.24529	wt_CLP down vs wt_sham	139.98	30.4121	0.579361	1
7973	Sparc	Sparc	1.18516e-06	6.86069e-05	0.630372	-1.58636	ko_CLP down vs ko_sham	3.088e-07	0.354877	-2.81788	wt_CLP down vs wt_sham	98.2912	19569.3	530.921	1
2142	Ehd2	Ehd2	2.1033e-06	0.000463359	0.668646	-1.49556	ko_CLP down vs ko_sham	1.1497e-06	0.17049	-5.86544	wt_CLP down vs wt_sham	84.7667	593.419	18.6683	1
1516	Col3a1	Col3a1	2.50764e-06	0.183628	0.802327	-1.24637	ko_CLP down vs ko_sham	3.47044e-07	0.0752236	-13.2937	wt_CLP down vs wt_sham	80.9947	5934.97	195.403	1
6975	Rem1	Rem1	4.99221e-06	0.561145	1.04536	1.04536	ko_CLP up vs ko_sham	0.00204702	0.294144	-3.39969	wt_CLP down vs wt_sham	67.7215	52.8513	2.08113	1
1513	Col15a1	Col15a1	5.13852e-06	0.00361118	0.546986	-1.8282	ko_CLP down vs ko_sham	1.14832e-06	0.198316	-5.04247	wt_CLP down vs wt_sham	67.213	859.06	34.0831	1
6886	Rarg	Rarg	5.63009e-06	0.0255366	0.834816	-1.19787	ko_CLP down vs ko_sham	2.7161e-06	0.264779	-3.77674	wt_CLP down vs wt_sham	65.6288	65.9645	2.68031	1
4858	Lrrc14b	Lrrc14b	6.07198e-06	0.30301	1.07215	1.07215	ko_CLP up vs ko_sham	6.85162e-06	0.285244	-3.50577	wt_CLP down vs wt_sham	64.3456	691.507	28.6581	1
2133	Egfl7	Egfl7	6.10124e-06	0.671369	0.974701	-1.02596	ko_CLP down vs ko_sham	2.04067e-05	0.369361	-2.70738	wt_CLP down vs wt_sham	64.2648	12450.1	516.615	1
2054	Dusp7	Dusp7	9.22241e-06	0.162515	0.899723	-1.11145	ko_CLP down vs ko_sham	9.57195e-06	0.266599	-3.75095	wt_CLP down vs wt_sham	57.6695	262.918	12.1575	1
5783	Nrep	Nrep	9.33478e-06	0.000490474	0.489003	-2.04498	ko_CLP down vs ko_sham	2.43858e-06	0.108829	-9.1887	wt_CLP down vs wt_sham	57.4863	62.5845	2.90316	1
1252	Cd97	Cd97	1.22202e-05	0.426943	1.05147	1.05147	ko_CLP up vs ko_sham	1.86867e-06	0.403371	-2.47911	wt_CLP down vs wt_sham	53.551	583.52	29.0574	1
1522	Col6a1	Col6a1	1.25671e-05	0.0544814	0.787432	-1.26995	ko_CLP down vs ko_sham	1.71318e-06	0.253817	-3.93985	wt_CLP down vs wt_sham	53.1571	409.618	20.5488	1
6581	Prr33	Prr33	1.37604e-05	0.00755777	0.72896	-1.37182	ko_CLP down vs ko_sham	4.46168e-06	0.17843	-5.60444	wt_CLP down vs wt_sham	51.8991	44.6312	2.29323	1
5589	Ndrg4	Ndrg4	1.51959e-05	0.85982	0.881646	-1.13424	ko_CLP down vs ko_sham	0.000132241	0.435135	-2.29814	wt_CLP down vs wt_sham	50.5553	17727.6	935.086	1
7602	Serpinh1	Serpinh1	1.56895e-05	0.788502	1.02629	1.02629	ko_CLP up vs ko_sham	1.82411e-06	0.262422	-3.81066	wt_CLP down vs wt_sham	50.1294	8422.76	448.054	1
8360	Tgfb1i1	Tgfb1i1	1.69396e-05	0.177004	0.82851	-1.20699	ko_CLP down vs ko_sham	2.33593e-06	0.224773	-4.44893	wt_CLP down vs wt_sham	49.1218	171.559	9.31336	1
945	Bgn	Bgn	1.71687e-05	0.540618	0.903402	-1.10693	ko_CLP down vs ko_sham	4.50481e-06	0.297181	-3.36496	wt_CLP down vs wt_sham	48.9473	25754.8	1403.13	1
4754	Lasp1	Lasp1	1.86064e-05	0.0280579	0.810374	-1.234	ko_CLP down vs ko_sham	3.98381e-06	0.292754	-3.41584	wt_CLP down vs wt_sham	47.9144	115.931	6.4521	1
2328	Exd2	Exd2	2.29119e-05	0.738017	1.01964	1.01964	ko_CLP up vs ko_sham	1.14204e-05	0.464486	-2.15292	wt_CLP down vs wt_sham	45.3354	10.1658	0.597962	1
6710	Pxdn	Pxdn	2.36819e-05	6.1812e-05	0.474581	-2.10712	ko_CLP down vs ko_sham	2.51685e-05	0.381475	-2.6214	wt_CLP down vs wt_sham	44.938	152.555	9.05276	1
6692	Ptrf	Ptrf	2.49105e-05	0.0043822	0.774902	-1.29049	ko_CLP down vs ko_sham	6.11319e-06	0.439727	-2.27414	wt_CLP down vs wt_sham	44.3363	1753.28	105.453	1
5457	Mxra7	Mxra7	2.5462e-05	0.0677619	0.821179	-1.21776	ko_CLP down vs ko_sham	4.17803e-06	0.235419	-4.24774	wt_CLP down vs wt_sham	44.0782	41.1452	2.48923	1
2128	Efnb1	Efnb1	2.98768e-05	0.0190988	0.821783	-1.21687	ko_CLP down vs ko_sham	4.34731e-05	0.418299	-2.39063	wt_CLP down vs wt_sham	42.2354	34.4792	2.17695	1
5459	Myadm	Myadm	3.27577e-05	0.0351195	0.812693	-1.23048	ko_CLP down vs ko_sham	5.05426e-06	0.351392	-2.84582	wt_CLP down vs wt_sham	41.2074	1331.45	86.1625	1
6203	Pias3	Pias3	3.28471e-05	0.313621	0.936469	-1.06784	ko_CLP down vs ko_sham	4.04546e-06	0.483636	-2.06767	wt_CLP down vs wt_sham	41.1773	32.3274	2.09354	1
6470	Ppp1r3c	Ppp1r3c	3.42978e-05	0.679451	1.05391	1.05391	ko_CLP up vs ko_sham	4.10489e-06	0.161276	-6.20056	wt_CLP down vs wt_sham	40.7032	1609.35	105.437	1
230	Abca8a	Abca8a	4.535e-05	0.37221	0.913638	-1.09453	ko_CLP down vs ko_sham	1.00358e-05	0.215578	-4.63869	wt_CLP down vs wt_sham	37.7588	119.521	8.44101	1
1251	Cd93	Cd93	5.19027e-05	0.00807095	0.77284	-1.29393	ko_CLP down vs ko_sham	9.65725e-06	0.482855	-2.07102	wt_CLP down vs wt_sham	36.4081	62.0668	4.54601	1
5943	P2ry1	P2ry1	5.74685e-05	0.188337	1.12311	1.12311	ko_CLP up vs ko_sham	0.000925475	0.413527	-2.41822	wt_CLP down vs wt_sham	35.4184	30.3936	2.28834	1
6903	Rassf3	Rassf3	5.84696e-05	0.0306318	0.823963	-1.21365	ko_CLP down vs ko_sham	1.04305e-05	0.427041	-2.3417	wt_CLP down vs wt_sham	35.2531	661.1	50.0079	1
2130	Efnb3	Efnb3	5.8776e-05	0.000106837	0.435401	-2.29673	ko_CLP down vs ko_sham	0.012553	0.446991	-2.23718	wt_CLP down vs wt_sham	35.2032	551.343	41.7645	1
2414	Fam212a	Fam212a	6.09458e-05	0.626239	0.950552	-1.05202	ko_CLP down vs ko_sham	0.000150392	0.150349	-6.65121	wt_CLP down vs wt_sham	34.859	57.2414	4.37889	1
4687	Klhl30	Klhl30	6.14864e-05	0.0204071	0.780991	-1.28042	ko_CLP down vs ko_sham	1.50228e-05	0.342711	-2.91791	wt_CLP down vs wt_sham	34.7756	236.853	18.1624	1
5139	Mfap4	Mfap4	6.7048e-05	0.647041	0.729501	-1.3708	ko_CLP down vs ko_sham	2.35851e-05	0.0802833	-12.4559	wt_CLP down vs wt_sham	33.9677	926.799	72.7593	1
4314	Hspa12b	Hspa12b	6.76091e-05	0.00712519	0.702754	-1.42297	ko_CLP down vs ko_sham	4.04916e-05	0.257553	-3.88269	wt_CLP down vs wt_sham	33.8908	131.528	10.3491	1
1523	Col6a2	Col6a2	6.89796e-05	0.0204105	0.638961	-1.56504	ko_CLP down vs ko_sham	1.12561e-05	0.169199	-5.9102	wt_CLP down vs wt_sham	33.7064	537.697	42.5396	1
3063	Gm12892	Gm12892	6.93667e-05	0.900111	1.01373	1.01373	ko_CLP up vs ko_sham	8.87394e-06	0.260285	-3.84195	wt_CLP down vs wt_sham	33.6552	640.945	50.7852	1
7125	Rpia	Rpia	7.47238e-05	0.389224	1.05813	1.05813	ko_CLP up vs ko_sham	2.83474e-05	0.493234	-2.02743	wt_CLP down vs wt_sham	32.9806	8.18208	0.661566	1
4194	Heyl	Heyl	7.69748e-05	0.151565	0.849953	-1.17654	ko_CLP down vs ko_sham	1.00613e-05	0.342803	-2.91712	wt_CLP down vs wt_sham	32.715	37.2087	3.03296	1
5979	Pank1	Pank1	7.75839e-05	0.0230185	0.826733	-1.20958	ko_CLP down vs ko_sham	6.33332e-05	0.478371	-2.09043	wt_CLP down vs wt_sham	32.6448	72.7844	5.94557	1
8729	Trmt1l	Trmt1l	8.50244e-05	0.521312	0.945077	-1.05811	ko_CLP down vs ko_sham	1.39154e-05	0.359788	-2.77942	wt_CLP down vs wt_sham	31.839	45.3501	3.79828	1
2379	Fam131a	Fam131a	9.32279e-05	0.000137909	0.441957	-2.26267	ko_CLP down vs ko_sham	0.000380918	0.363537	-2.75075	wt_CLP down vs wt_sham	31.047	61.8832	5.31522	1
8762	Tspan13	Tspan13	9.82524e-05	0.0219434	0.770552	-1.29777	ko_CLP down vs ko_sham	0.00058574	0.355119	-2.81596	wt_CLP down vs wt_sham	30.6037	178.04	15.5135	1
8712	Trim47	Trim47	0.000109063	0.0231671	1.37561	1.37561	ko_CLP up vs ko_sham	2.18616e-05	0.257631	-3.88152	wt_CLP down vs wt_sham	29.7393	382.624	34.3091	1
4524	Islr	Islr	0.00011074	0.052868	0.664836	-1.50413	ko_CLP down vs ko_sham	1.66819e-05	0.140134	-7.13604	wt_CLP down vs wt_sham	29.6148	492.001	44.3022	1
5035	Matn2	Matn2	0.000116206	0.334082	0.790959	-1.26429	ko_CLP down vs ko_sham	2.30929e-05	0.209131	-4.78169	wt_CLP down vs wt_sham	29.2249	38.9583	3.55481	1
5114	Meox1	Meox1	0.000117469	0.446217	0.880211	-1.13609	ko_CLP down vs ko_sham	1.53591e-05	0.216246	-4.62437	wt_CLP down vs wt_sham	29.138	65.965	6.03703	1
8761	Tspan12	Tspan12	0.000123484	0.984528	1.00143	1.00143	ko_CLP up vs ko_sham	4.84073e-05	0.455464	-2.19556	wt_CLP down vs wt_sham	28.7398	80.4311	7.46292	1
7963	Sox7	Sox7	0.000126361	0.000610278	0.494706	-2.0214	ko_CLP down vs ko_sham	0.000102969	0.284625	-3.5134	wt_CLP down vs wt_sham	28.5578	40.8606	3.81547	1
4313	Hspa12a	Hspa12a	0.000137659	0.644813	1.05269	1.05269	ko_CLP up vs ko_sham	2.52859e-05	0.250986	-3.98428	wt_CLP down vs wt_sham	27.8903	24.3508	2.32824	1
5123	Metrnl	Metrnl	0.00014347	0.000160837	2.00681	2.00681	ko_CLP up vs ko_sham	0.00111454	0.492665	-2.02978	wt_CLP down vs wt_sham	27.5731	168.641	16.3097	1
1413	Ckb	Ckb	0.000145641	0.454677	1.09863	1.09863	ko_CLP up vs ko_sham	2.27551e-05	0.213527	-4.68326	wt_CLP down vs wt_sham	27.4587	421.702	40.9538	1
2470	Fbn1	Fbn1	0.000151962	0.0242282	0.723452	-1.38226	ko_CLP down vs ko_sham	3.86658e-05	0.444472	-2.24986	wt_CLP down vs wt_sham	27.1373	26.2464	2.57912	1
5511	N4bp3	N4bp3	0.000157834	0.0237389	0.783077	-1.27701	ko_CLP down vs ko_sham	0.00109129	0.44937	-2.22534	wt_CLP down vs wt_sham	26.8535	19.3107	1.91764	1
6454	Ppp1r14c	Ppp1r14c	0.000178335	0.00180227	0.669084	-1.49458	ko_CLP down vs ko_sham	8.21738e-05	0.474325	-2.10826	wt_CLP down vs wt_sham	25.9571	940.962	96.6686	1
6097	Pea15a	Pea15a	0.000179978	0.712533	0.957752	-1.04411	ko_CLP down vs ko_sham	2.45206e-05	0.281892	-3.54746	wt_CLP down vs wt_sham	25.8909	948.29	97.6704	1
2620	Fstl1	Fstl1	0.000197364	0.185796	1.30995	1.30995	ko_CLP up vs ko_sham	5.75202e-05	0.354183	-2.8234	wt_CLP down vs wt_sham	25.2334	936.948	99.0168	1
9155	Wdr92	Wdr92	0.000201687	0.011796	1.30992	1.30992	ko_CLP up vs ko_sham	8.56526e-05	0.453079	-2.20712	wt_CLP down vs wt_sham	25.0811	9.32754	0.991722	1
1999	Dok4	Dok4	0.000206577	0.00439472	0.58358	-1.71356	ko_CLP down vs ko_sham	0.000242224	0.156008	-6.40993	wt_CLP down vs wt_sham	24.9137	73.1701	7.83186	1
534	Ankmy2	Ankmy2	0.000209073	0.460635	0.938208	-1.06586	ko_CLP down vs ko_sham	2.96398e-05	0.445553	-2.2444	wt_CLP down vs wt_sham	24.8301	8.96152	0.962436	1
8585	Tmx2	Tmx2	0.000209877	0.583666	0.952905	-1.04942	ko_CLP down vs ko_sham	2.79854e-05	0.4391	-2.27739	wt_CLP down vs wt_sham	24.8034	292.858	31.4858	1
32	1190002N15Rik	1190002N15Rik	0.000210364	0.279378	1.15594	1.15594	ko_CLP up vs ko_sham	2.9311e-05	0.256154	-3.9039	wt_CLP down vs wt_sham	24.7873	41.8203	4.4991	1
7961	Sox18	Sox18	0.000214666	0.154594	0.813964	-1.22856	ko_CLP down vs ko_sham	0.000251526	0.0753649	-13.2688	wt_CLP down vs wt_sham	24.6473	1513.82	163.785	1
8518	Tmem204	Tmem204	0.000222581	0.319857	0.897809	-1.11382	ko_CLP down vs ko_sham	0.000271274	0.299794	-3.33562	wt_CLP down vs wt_sham	24.3985	353.053	38.5874	1
5566	Nck1	Nck1	0.000227711	0.0494997	1.22787	1.22787	ko_CLP up vs ko_sham	7.84561e-05	0.407241	-2.45555	wt_CLP down vs wt_sham	24.2431	98.9967	10.8893	1
6068	Pdgfb	Pdgfb	0.000234704	0.637712	0.946867	-1.05611	ko_CLP down vs ko_sham	0.000728723	0.235963	-4.23795	wt_CLP down vs wt_sham	24.0382	268.987	29.84	1
8790	Ttc30b	Ttc30b	0.000235324	0.0165764	0.747729	-1.33738	ko_CLP down vs ko_sham	8.72108e-05	0.386122	-2.58985	wt_CLP down vs wt_sham	24.0204	13.6159	1.5116	1
8104	Stard8	Stard8	0.000249886	0.63351	0.957324	-1.04458	ko_CLP down vs ko_sham	8.34386e-05	0.395338	-2.52948	wt_CLP down vs wt_sham	23.6184	91.4257	10.3225	1
6969	Reep1	Reep1	0.000250064	0.277624	0.884281	-1.13086	ko_CLP down vs ko_sham	3.51097e-05	0.352872	-2.83389	wt_CLP down vs wt_sham	23.6137	15.976	1.80415	1
2612	Frmd6	Frmd6	0.000262214	0.466075	0.931206	-1.07388	ko_CLP down vs ko_sham	3.37265e-05	0.42235	-2.3677	wt_CLP down vs wt_sham	23.3003	20.6361	2.36175	1
6899	Rasl11b	Rasl11b	0.000264599	0.122566	1.1797	1.1797	ko_CLP up vs ko_sham	0.000206383	0.364896	-2.74051	wt_CLP down vs wt_sham	23.2409	149.61	17.1663	1
669	Arhgef40	Arhgef40	0.000265576	0.0896253	0.7519	-1.32996	ko_CLP down vs ko_sham	4.19204e-05	0.307113	-3.25613	wt_CLP down vs wt_sham	23.2168	359.822	41.3289	1
4553	Itpripl2	Itpripl2	0.000269454	0.714569	0.966176	-1.03501	ko_CLP down vs ko_sham	7.67931e-05	0.384537	-2.60053	wt_CLP down vs wt_sham	23.1221	14.0828	1.62417	1
4933	Lzic	Lzic	0.000272642	0.0133036	0.698721	-1.43119	ko_CLP down vs ko_sham	6.21049e-05	0.434872	-2.29953	wt_CLP down vs wt_sham	23.0455	104.226	12.0602	1
2506	Fbxw7	Fbxw7	0.00028444	0.832413	0.977213	-1.02332	ko_CLP down vs ko_sham	3.62823e-05	0.364721	-2.74182	wt_CLP down vs wt_sham	22.7715	64.4937	7.55255	1
7801	Slc9a3r2	Slc9a3r2	0.000291498	0.511559	0.931818	-1.07317	ko_CLP down vs ko_sham	0.000313721	0.315471	-3.16986	wt_CLP down vs wt_sham	22.6143	3302.6	389.44	1
1153	Ccdc127	Ccdc127	0.000298691	0.790492	1.02613	1.02613	ko_CLP up vs ko_sham	3.79482e-05	0.422024	-2.36954	wt_CLP down vs wt_sham	22.4589	85.9933	10.2104	1
2002	Dolpp1	Dolpp1	0.000317207	0.580507	1.07492	1.07492	ko_CLP up vs ko_sham	3.94146e-05	0.315692	-3.16765	wt_CLP down vs wt_sham	22.0796	25.6913	3.10287	1
3376	Gm17428	Gm17428	0.000317521	0.0375795	0.486194	-2.05679	ko_CLP down vs ko_sham	6.19895e-05	0.0937441	-10.6673	wt_CLP down vs wt_sham	22.0734	278.905	33.6943	1
9146	Wdr6	Wdr6	0.000320136	0.194024	0.799372	-1.25098	ko_CLP down vs ko_sham	4.87766e-05	0.302576	-3.30495	wt_CLP down vs wt_sham	22.0221	34.6458	4.19528	1
1228	Cd248	Cd248	0.000328745	0.862769	0.972236	-1.02856	ko_CLP down vs ko_sham	4.4474e-05	0.14789	-6.76178	wt_CLP down vs wt_sham	21.8569	34.9758	4.26725	1
9100	Vwa1	Vwa1	0.000338646	0.26801	0.900317	-1.11072	ko_CLP down vs ko_sham	7.57352e-05	0.428447	-2.33401	wt_CLP down vs wt_sham	21.6734	13.8529	1.70444	1
787	Atp1b2	Atp1b2	0.000357716	0.00207884	0.498688	-2.00526	ko_CLP down vs ko_sham	0.000168199	0.308688	-3.23951	wt_CLP down vs wt_sham	21.3383	90.641	11.3275	1
5292	Mrc2	Mrc2	0.000358959	0.48505	0.893902	-1.11869	ko_CLP down vs ko_sham	4.51448e-05	0.239148	-4.18151	wt_CLP down vs wt_sham	21.3173	30.6509	3.83425	1
9376	Zfp866	Zfp866	0.000360717	0.111946	1.17261	1.17261	ko_CLP up vs ko_sham	6.31599e-05	0.450428	-2.22011	wt_CLP down vs wt_sham	21.2876	7.92357	0.992574	1
4802	Lims2	Lims2	0.00036293	0.258735	0.8946	-1.11782	ko_CLP down vs ko_sham	0.000146339	0.408487	-2.44806	wt_CLP down vs wt_sham	21.2506	695.123	87.2288	1
2051	Dusp3	Dusp3	0.000370617	0.14283	0.857444	-1.16626	ko_CLP down vs ko_sham	5.27723e-05	0.4582	-2.18245	wt_CLP down vs wt_sham	21.124	284.705	35.9407	1
1390	Chtf8	Chtf8	0.000375874	0.616333	1.04509	1.04509	ko_CLP up vs ko_sham	5.39552e-05	0.467401	-2.13949	wt_CLP down vs wt_sham	21.0393	164.148	20.8052	1
106	2510009E07Rik	2510009E07Rik	0.000382272	0.526481	1.07142	1.07142	ko_CLP up vs ko_sham	5.00504e-05	0.391979	-2.55116	wt_CLP down vs wt_sham	20.9383	10.9249	1.39138	1
6419	Ppfibp2	Ppfibp2	0.000385361	0.0178123	0.777992	-1.28536	ko_CLP down vs ko_sham	0.000103577	0.497317	-2.01079	wt_CLP down vs wt_sham	20.8902	14.9537	1.90886	1
8697	Trib2	Trib2	0.000391427	0.0805302	0.818124	-1.22231	ko_CLP down vs ko_sham	0.00369908	0.455755	-2.19416	wt_CLP down vs wt_sham	20.7973	43.0505	5.52002	1
98	2310067B10Rik	2310067B10Rik	0.000398866	0.0830102	0.833712	-1.19946	ko_CLP down vs ko_sham	0.000220726	0.428412	-2.3342	wt_CLP down vs wt_sham	20.6857	220.316	28.4017	1
348	Adam19	Adam19	0.000402983	0.888624	1.06171	1.06171	ko_CLP up vs ko_sham	0.00010628	0.159417	-6.27285	wt_CLP down vs wt_sham	20.6251	201.473	26.049	1
7600	Serpinf1	Serpinf1	0.000408024	0.291861	0.742427	-1.34693	ko_CLP down vs ko_sham	8.0489e-05	0.209244	-4.7791	wt_CLP down vs wt_sham	20.5518	2179.8	282.836	1
6158	Pgpep1	Pgpep1	0.000413319	0.652427	1.04827	1.04827	ko_CLP up vs ko_sham	0.000166529	0.356388	-2.80593	wt_CLP down vs wt_sham	20.4762	18.4408	2.4016	1
1524	Col6a3	Col6a3	0.000416063	0.149026	0.745109	-1.34209	ko_CLP down vs ko_sham	5.95994e-05	0.157356	-6.35502	wt_CLP down vs wt_sham	20.4374	73.9791	9.65276	1
1525	Colec11	Colec11	0.000458898	0.606825	0.941777	-1.06182	ko_CLP down vs ko_sham	0.000994241	0.312432	-3.2007	wt_CLP down vs wt_sham	19.8711	82.4848	11.0693	1
2696	Gata4	Gata4	0.000465496	0.23165	0.880508	-1.13571	ko_CLP down vs ko_sham	8.63149e-05	0.407253	-2.45548	wt_CLP down vs wt_sham	19.7897	671.333	90.4622	1
4326	Hspb3	Hspb3	0.000471904	0.222338	0.81388	-1.22868	ko_CLP down vs ko_sham	6.57345e-05	0.287994	-3.47229	wt_CLP down vs wt_sham	19.7121	128.387	17.3683	1
7959	Sox13	Sox13	0.000472171	0.0202152	0.75419	-1.32593	ko_CLP down vs ko_sham	0.000542867	0.440869	-2.26825	wt_CLP down vs wt_sham	19.7089	27.2483	3.68677	1
3725	Gm6685	Gm6685	0.000477439	0.657886	0.959624	-1.04208	ko_CLP down vs ko_sham	5.99781e-05	0.479702	-2.08463	wt_CLP down vs wt_sham	19.6461	8.40491	1.14084	1
2889	Gm11226	Gm11226	0.000478822	0.919084	1.00992	1.00992	ko_CLP up vs ko_sham	5.88843e-05	0.469618	-2.12939	wt_CLP down vs wt_sham	19.6297	49.2807	6.6947	1
8481	Tmem126b	Tmem126b	0.000483161	0.0215528	1.30156	1.30156	ko_CLP up vs ko_sham	0.000223807	0.46058	-2.17117	wt_CLP down vs wt_sham	19.5788	48.0457	6.54391	1
2367	Fam101b	Fam101b	0.000485029	0.00142267	0.551083	-1.81461	ko_CLP down vs ko_sham	0.00048662	0.4126	-2.42366	wt_CLP down vs wt_sham	19.5571	98.0249	13.366	1
6676	Ptplad1	Ptplad1	0.000485944	0.130966	1.23083	1.23083	ko_CLP up vs ko_sham	7.51331e-05	0.405975	-2.46321	wt_CLP down vs wt_sham	19.5465	29.3238	4.00056	1
4583	Kank3	Kank3	0.000512275	0.016065	0.709727	-1.40899	ko_CLP down vs ko_sham	0.000542602	0.36588	-2.73313	wt_CLP down vs wt_sham	19.2514	1061.99	147.104	1
4657	Kitl	Kitl	0.00053327	0.194758	0.874126	-1.144	ko_CLP down vs ko_sham	0.00142527	0.464414	-2.15325	wt_CLP down vs wt_sham	19.0294	18.9898	2.66112	1
362	Adck2	Adck2	0.0005373	0.0368718	0.740154	-1.35107	ko_CLP down vs ko_sham	0.000112756	0.360626	-2.77296	wt_CLP down vs wt_sham	18.9881	18.4379	2.5894	1
4929	Lysmd4	Lysmd4	0.000551013	0.614988	1.04947	1.04947	ko_CLP up vs ko_sham	0.000429777	0.442121	-2.26182	wt_CLP down vs wt_sham	18.8502	17.8994	2.53217	1
5771	Nr1i3	Nr1i3	0.000594674	0.150843	1.19915	1.19915	ko_CLP up vs ko_sham	0.000107034	0.479044	-2.08749	wt_CLP down vs wt_sham	18.4382	26.2075	3.79033	1
3555	Gm4875	Gm4875	0.000621397	0.0400083	0.703782	-1.4209	ko_CLP down vs ko_sham	0.000181862	0.239055	-4.18313	wt_CLP down vs wt_sham	18.2042	36.8737	5.40149	1
7349	Rps6ka2	Rps6ka2	0.000621934	0.00710951	0.634926	-1.57499	ko_CLP down vs ko_sham	0.000217293	0.389962	-2.56435	wt_CLP down vs wt_sham	18.1996	38.1077	5.58366	1
4414	Igsf1	Igsf1	0.000637186	0.00533764	0.374894	-2.66742	ko_CLP down vs ko_sham	0.000235049	0.0912104	-10.9637	wt_CLP down vs wt_sham	18.0718	50.9206	7.51381	1
8662	Tpst1	Tpst1	0.000648257	0.645953	1.05234	1.05234	ko_CLP up vs ko_sham	0.000419592	0.362143	-2.76134	wt_CLP down vs wt_sham	17.9814	37.5782	5.57291	1
6037	Pcsk6	Pcsk6	0.000654561	0.0120539	0.678617	-1.47358	ko_CLP down vs ko_sham	0.000323657	0.36957	-2.70585	wt_CLP down vs wt_sham	17.9308	144.154	21.4385	1
5140	Mfap5	Mfap5	0.000701685	0.282038	1.30087	1.30087	ko_CLP up vs ko_sham	0.000155036	0.302273	-3.30826	wt_CLP down vs wt_sham	17.5707	353.7	53.6803	1
1515	Col1a2	Col1a2	0.000704103	0.701607	0.912099	-1.09637	ko_CLP down vs ko_sham	0.000112351	0.233662	-4.27969	wt_CLP down vs wt_sham	17.553	762.786	115.883	1
4391	Ifngr2	Ifngr2	0.000705167	0.40587	0.921121	-1.08563	ko_CLP down vs ko_sham	0.00211386	0.499812	-2.00075	wt_CLP down vs wt_sham	17.5453	916.111	139.238	1
1649	Crtap	Crtap	0.000716812	0.841547	1.02937	1.02937	ko_CLP up vs ko_sham	0.000114573	0.416313	-2.40204	wt_CLP down vs wt_sham	17.4614	120.968	18.474	1
2442	Fam73b	Fam73b	0.000752516	0.281996	1.13168	1.13168	ko_CLP up vs ko_sham	0.000192045	0.385008	-2.59735	wt_CLP down vs wt_sham	17.2146	922.123	142.843	1
2576	Flt3l	Flt3l	0.000756863	0.573212	1.09789	1.09789	ko_CLP up vs ko_sham	0.000120685	0.184536	-5.419	wt_CLP down vs wt_sham	17.1856	71.8434	11.1479	1
4410	Igfbp6	Igfbp6	0.000768667	0.534549	1.31332	1.31332	ko_CLP up vs ko_sham	0.000373212	0.283593	-3.52618	wt_CLP down vs wt_sham	17.1078	615.48	95.9378	1
1876	Decr2	Decr2	0.000786713	0.29583	0.891866	-1.12124	ko_CLP down vs ko_sham	0.000126412	0.433314	-2.30779	wt_CLP down vs wt_sham	16.9916	12.4779	1.95828	1
253	Abhd14b	Abhd14b	0.000805738	0.445514	1.09714	1.09714	ko_CLP up vs ko_sham	0.000605648	0.335493	-2.98069	wt_CLP down vs wt_sham	16.8727	90.9996	14.3821	1
4680	Klhl17	Klhl17	0.000807507	0.990664	1.00105	1.00105	ko_CLP up vs ko_sham	0.000144391	0.492576	-2.03014	wt_CLP down vs wt_sham	16.8618	8.1236	1.28473	1
9151	Wdr82	Wdr82	0.000823379	0.279195	1.11045	1.11045	ko_CLP up vs ko_sham	0.000123721	0.497795	-2.00886	wt_CLP down vs wt_sham	16.7656	36.8586	5.8626	1
4714	Krt222	Krt222	0.000846075	0.0848859	0.734004	-1.36239	ko_CLP down vs ko_sham	0.000140275	0.315703	-3.16754	wt_CLP down vs wt_sham	16.6318	53.7333	8.61533	1
1125	Cav1	Cav1	0.000847996	0.526681	0.916857	-1.09068	ko_CLP down vs ko_sham	0.000273324	0.258738	-3.86491	wt_CLP down vs wt_sham	16.6207	10941.2	1755.43	1
1176	Ccdc69	Ccdc69	0.000852124	0.542037	0.902378	-1.10818	ko_CLP down vs ko_sham	0.000111609	0.250461	-3.99264	wt_CLP down vs wt_sham	16.597	21.2163	3.40886	1
862	B3galnt2	B3galnt2	0.000864114	0.668248	1.04113	1.04113	ko_CLP up vs ko_sham	0.000156584	0.479388	-2.08599	wt_CLP down vs wt_sham	16.5287	11.2501	1.81504	1
5468	Myct1	Myct1	0.000868222	0.783587	0.956972	-1.04496	ko_CLP down vs ko_sham	0.00178499	0.0798336	-12.526	wt_CLP down vs wt_sham	16.5056	84.0565	13.5803	1
4901	Ltbp1	Ltbp1	0.000904188	0.0501409	0.763239	-1.31021	ko_CLP down vs ko_sham	0.000169748	0.454019	-2.20255	wt_CLP down vs wt_sham	16.3089	31.9956	5.23158	1
6017	Pcdh12	Pcdh12	0.000938773	0.00207431	0.395917	-2.52578	ko_CLP down vs ko_sham	0.00232757	0.160402	-6.23434	wt_CLP down vs wt_sham	16.1288	96.626	15.9757	1
1138	Cbx6	Cbx6	0.000943435	0.330205	0.889216	-1.12459	ko_CLP down vs ko_sham	0.000132268	0.419587	-2.3833	wt_CLP down vs wt_sham	16.1052	26.9646	4.46475	1
58	1810011O10Rik	1810011O10Rik	0.000943464	0.174631	0.824406	-1.21299	ko_CLP down vs ko_sham	0.00465125	0.32376	-3.08871	wt_CLP down vs wt_sham	16.1051	1219.57	201.936	1
6052	Pdcl	Pdcl	0.00100917	0.490047	1.08828	1.08828	ko_CLP up vs ko_sham	0.000170125	0.498219	-2.00715	wt_CLP down vs wt_sham	15.7866	10.7557	1.81684	1
8084	St3gal2	St3gal2	0.00102056	0.175285	0.860895	-1.16158	ko_CLP down vs ko_sham	0.000167604	0.46895	-2.13243	wt_CLP down vs wt_sham	15.7341	28.8732	4.89354	1
1605	Cped1	Cped1	0.00102166	0.233841	1.26304	1.26304	ko_CLP up vs ko_sham	0.00026727	0.415066	-2.40925	wt_CLP down vs wt_sham	15.729	17.6692	2.9956	1
5889	Ogn	Ogn	0.00103275	0.398822	0.878073	-1.13886	ko_CLP down vs ko_sham	0.000159888	0.276989	-3.61025	wt_CLP down vs wt_sham	15.6786	377.156	64.1478	1
6767	RP23-456B9.23	RP23-456B9.23	0.00106979	0.0699776	0.782504	-1.27795	ko_CLP down vs ko_sham	0.00377386	0.422476	-2.367	wt_CLP down vs wt_sham	15.515	62.2922	10.7066	1
4628	Kdelc1	Kdelc1	0.00107333	0.442161	1.08925	1.08925	ko_CLP up vs ko_sham	0.00015376	0.446277	-2.24076	wt_CLP down vs wt_sham	15.4997	17.2134	2.9615	1
4352	Icam2	Icam2	0.00108881	0.0777802	0.770164	-1.29843	ko_CLP down vs ko_sham	0.000304362	0.338201	-2.95682	wt_CLP down vs wt_sham	15.4337	247.84	42.8222	1
457	Akr1b10	Akr1b10	0.00117127	0.0346715	0.762219	-1.31196	ko_CLP down vs ko_sham	0.000308101	0.46795	-2.13698	wt_CLP down vs wt_sham	15.1008	90.7282	16.0218	1
8392	Thy1	Thy1	0.00118823	0.00581679	0.587855	-1.7011	ko_CLP down vs ko_sham	0.000819976	0.376075	-2.65904	wt_CLP down vs wt_sham	15.0359	14.9321	2.64825	1
9054	Vegfa	Vegfa	0.00119201	0.041297	0.768668	-1.30095	ko_CLP down vs ko_sham	0.00131964	0.456632	-2.18995	wt_CLP down vs wt_sham	15.0217	18967.1	3367.06	1
371	Add3	Add3	0.00120218	0.894956	0.979825	-1.02059	ko_CLP down vs ko_sham	0.00031057	0.486981	-2.05347	wt_CLP down vs wt_sham	14.9834	74.8197	13.316	1
1194	Ccnd2	Ccnd2	0.0012098	0.282794	0.820977	-1.21806	ko_CLP down vs ko_sham	0.000191825	0.350015	-2.85702	wt_CLP down vs wt_sham	14.9551	186.501	33.2553	1
603	Aplnr	Aplnr	0.00123214	0.00241845	0.356672	-2.8037	ko_CLP down vs ko_sham	0.00597935	0.075863	-13.1817	wt_CLP down vs wt_sham	14.8733	148.213	26.5736	1
2244	Eng	Eng	0.00125047	0.432162	0.83887	-1.19208	ko_CLP down vs ko_sham	0.000259493	0.343764	-2.90898	wt_CLP down vs wt_sham	14.8075	29158.9	5251.2	1
6912	Rbbp9	Rbbp9	0.00125301	0.807387	0.969894	-1.03104	ko_CLP down vs ko_sham	0.000160083	0.432813	-2.31046	wt_CLP down vs wt_sham	14.7985	12.158	2.19085	1
8970	Upk3b	Upk3b	0.00127223	0.870922	3.93521	3.93521	ko_CLP up vs ko_sham	0.000562961	0.000692212	-1444.64	wt_CLP down vs wt_sham	14.731	389.236	70.4613	1
665	Arhgef19	Arhgef19	0.00127316	0.168321	0.824077	-1.21348	ko_CLP down vs ko_sham	0.000270233	0.353711	-2.82717	wt_CLP down vs wt_sham	14.7277	350.82	63.5209	1
1411	Ckap4	Ckap4	0.00128331	0.770295	0.956951	-1.04499	ko_CLP down vs ko_sham	0.000221651	0.443495	-2.25482	wt_CLP down vs wt_sham	14.6926	160.708	29.1681	1
8440	Tm4sf1	Tm4sf1	0.00128774	0.0370285	1.69456	1.69456	ko_CLP up vs ko_sham	0.000280488	0.257081	-3.88982	wt_CLP down vs wt_sham	14.6774	1186.18	215.51	1
7531	Sdpr	Sdpr	0.00128969	0.139758	0.741354	-1.34888	ko_CLP down vs ko_sham	0.00020312	0.270645	-3.69488	wt_CLP down vs wt_sham	14.6707	2619.35	476.113	1
6258	Pkn3	Pkn3	0.00131318	0.042645	1.35507	1.35507	ko_CLP up vs ko_sham	0.000688317	0.370414	-2.69968	wt_CLP down vs wt_sham	14.5913	18.0168	3.29271	1
4204	Hic1	Hic1	0.00135378	0.122883	0.767349	-1.30319	ko_CLP down vs ko_sham	0.0112622	0.244686	-4.08686	wt_CLP down vs wt_sham	14.458	53.0099	9.77725	1
5248	Mmp23	Mmp23	0.00140091	0.211426	1.34043	1.34043	ko_CLP up vs ko_sham	0.000303366	0.340092	-2.94038	wt_CLP down vs wt_sham	14.3095	50.5184	9.41442	1
8743	Trpm4	Trpm4	0.00146733	0.0866575	0.816221	-1.22516	ko_CLP down vs ko_sham	0.000497842	0.469608	-2.12944	wt_CLP down vs wt_sham	14.1104	8.31127	1.57071	1
356	Adamtsl2	Adamtsl2	0.00152502	0.246695	0.603308	-1.65753	ko_CLP down vs ko_sham	0.00187697	0.426318	-2.34567	wt_CLP down vs wt_sham	13.9465	164.855	31.5215	1
5584	Ndn	Ndn	0.00153003	0.603135	1.14192	1.14192	ko_CLP up vs ko_sham	0.000222556	0.212852	-4.6981	wt_CLP down vs wt_sham	13.9326	48.3044	9.24535	1
269	Abracl	Abracl	0.0015338	0.0109981	1.50252	1.50252	ko_CLP up vs ko_sham	0.000822608	0.446832	-2.23798	wt_CLP down vs wt_sham	13.9222	131.535	25.1942	1
239	Abcc5	Abcc5	0.00155603	0.956616	1.00628	1.00628	ko_CLP up vs ko_sham	0.000204893	0.453511	-2.20502	wt_CLP down vs wt_sham	13.8615	82.7837	15.9259	1
3589	Gm5499	Gm5499	0.00157657	0.319914	1.11355	1.11355	ko_CLP up vs ko_sham	0.000290119	0.477522	-2.09414	wt_CLP down vs wt_sham	13.8064	471.59	91.0864	1
2435	Fam53b	Fam53b	0.00158799	0.42672	0.903351	-1.10699	ko_CLP down vs ko_sham	0.000437147	0.372877	-2.68185	wt_CLP down vs wt_sham	13.7761	30.0008	5.8073	1
8278	Tbc1d4	Tbc1d4	0.00161522	0.613008	0.919561	-1.08748	ko_CLP down vs ko_sham	0.000216323	0.352731	-2.83502	wt_CLP down vs wt_sham	13.705	259.267	50.4471	1
2617	Fscn1	Fscn1	0.0016222	0.00248333	0.478258	-2.09092	ko_CLP down vs ko_sham	0.0105007	0.389365	-2.56828	wt_CLP down vs wt_sham	13.6871	123.965	24.1522	1
6522	Prelp	Prelp	0.00164474	0.136853	0.678006	-1.47491	ko_CLP down vs ko_sham	0.000283353	0.231512	-4.31944	wt_CLP down vs wt_sham	13.6297	407.029	79.6358	1
6896	Rasgrp3	Rasgrp3	0.00165027	0.0717271	0.758558	-1.31829	ko_CLP down vs ko_sham	0.00453297	0.374791	-2.66816	wt_CLP down vs wt_sham	13.6157	16.5729	3.24583	1
1121	Casq2	Casq2	0.00174442	0.415042	0.905548	-1.1043	ko_CLP down vs ko_sham	0.000239327	0.461041	-2.16901	wt_CLP down vs wt_sham	13.3871	33676.3	6708.21	1
6944	Rbp1	Rbp1	0.00183511	0.091014	2.16778	2.16778	ko_CLP up vs ko_sham	0.000511249	0.189403	-5.27975	wt_CLP down vs wt_sham	13.181	138.28	27.9755	1
4903	Ltbp4	Ltbp4	0.00184239	0.0148624	0.427165	-2.34102	ko_CLP down vs ko_sham	0.000682645	0.269211	-3.71456	wt_CLP down vs wt_sham	13.165	16793.9	3401.71	1
5472	Myh10	Myh10	0.00190076	0.518991	1.15304	1.15304	ko_CLP up vs ko_sham	0.000967242	0.484228	-2.06514	wt_CLP down vs wt_sham	13.0396	82.812	16.9355	1
1409	Cited4	Cited4	0.00190672	0.957813	1.0092	1.0092	ko_CLP up vs ko_sham	0.00045542	0.185065	-5.4035	wt_CLP down vs wt_sham	13.0271	88.0573	18.0255	1
1514	Col1a1	Col1a1	0.00194437	0.673729	0.886095	-1.12855	ko_CLP down vs ko_sham	0.000268	0.148118	-6.75137	wt_CLP down vs wt_sham	12.949	406.773	83.7692	1
470	Aldh18a1	Aldh18a1	0.00195579	0.63108	1.13775	1.13775	ko_CLP up vs ko_sham	0.000406832	0.305126	-3.27733	wt_CLP down vs wt_sham	12.9257	36.9375	7.62046	1
351	Adamts10	Adamts10	0.0019684	0.788594	0.959859	-1.04182	ko_CLP down vs ko_sham	0.00028385	0.32435	-3.08309	wt_CLP down vs wt_sham	12.9002	61.2481	12.661	1
179	9430020K01Rik	9430020K01Rik	0.00201931	0.149534	0.813776	-1.22884	ko_CLP down vs ko_sham	0.000719572	0.3725	-2.68456	wt_CLP down vs wt_sham	12.7991	56.7626	11.8264	1
8358	Tfrc	Tfrc	0.00206668	0.0136972	2.18169	2.18169	ko_CLP up vs ko_sham	0.000728937	0.19852	-5.03728	wt_CLP down vs wt_sham	12.7079	238.948	50.1418	1
4338	Htra1	Htra1	0.00206715	0.432717	0.904779	-1.10524	ko_CLP down vs ko_sham	0.000284163	0.454481	-2.20031	wt_CLP down vs wt_sham	12.707	1486.57	311.97	1
5986	Paqr9	Paqr9	0.00206963	0.344499	0.875974	-1.14159	ko_CLP down vs ko_sham	0.000499769	0.357421	-2.79782	wt_CLP down vs wt_sham	12.7023	31.0431	6.51707	1
929	Bcl6b	Bcl6b	0.00206979	0.0076623	0.53591	-1.86598	ko_CLP down vs ko_sham	0.00949909	0.306817	-3.25927	wt_CLP down vs wt_sham	12.702	46.8882	9.84376	1
7490	Scd4	Scd4	0.00208245	0.0673069	0.382036	-2.61756	ko_CLP down vs ko_sham	0.000662665	0.182089	-5.49182	wt_CLP down vs wt_sham	12.6781	137.891	29.0035	1
7541	Sec23a	Sec23a	0.00208731	0.751198	0.912268	-1.09617	ko_CLP down vs ko_sham	0.00200745	0.488738	-2.04609	wt_CLP down vs wt_sham	12.6689	325.858	68.5893	1
6058	Pde4a	Pde4a	0.00210758	0.15299	0.793841	-1.2597	ko_CLP down vs ko_sham	0.00045613	0.330104	-3.02935	wt_CLP down vs wt_sham	12.6312	187.17	39.515	1
4910	Lum	Lum	0.00214439	0.275676	1.42015	1.42015	ko_CLP up vs ko_sham	0.000420917	0.230263	-4.34286	wt_CLP down vs wt_sham	12.5637	1085.45	230.388	1
567	Anxa2	Anxa2	0.00214889	0.0128481	1.62666	1.62666	ko_CLP up vs ko_sham	0.000824168	0.408481	-2.4481	wt_CLP down vs wt_sham	12.5556	759.736	161.36	1
1790	Daam1	Daam1	0.00225074	0.483357	0.914032	-1.09405	ko_CLP down vs ko_sham	0.000382916	0.416057	-2.40352	wt_CLP down vs wt_sham	12.3767	43.024	9.2699	1
5775	Nr3c1	Nr3c1	0.00228867	0.742715	1.03515	1.03515	ko_CLP up vs ko_sham	0.000458102	0.491751	-2.03355	wt_CLP down vs wt_sham	12.3127	26.5115	5.74184	1
2103	Ecm2	Ecm2	0.00230258	0.426947	0.822554	-1.21573	ko_CLP down vs ko_sham	0.00031961	0.19285	-5.18537	wt_CLP down vs wt_sham	12.2895	27.8186	6.03629	1
4641	Kdr	Kdr	0.00233251	0.0901239	0.763483	-1.30979	ko_CLP down vs ko_sham	0.00430345	0.364322	-2.74482	wt_CLP down vs wt_sham	12.2403	360.084	78.448	1
6507	Praf2	Praf2	0.00239947	0.0077903	1.75138	1.75138	ko_CLP up vs ko_sham	0.00120489	0.441865	-2.26313	wt_CLP down vs wt_sham	12.1329	13.0579	2.86997	1
2444	Fam78a	Fam78a	0.00240833	0.382535	1.19981	1.19981	ko_CLP up vs ko_sham	0.00046302	0.146999	-6.80278	wt_CLP down vs wt_sham	12.119	64.3625	14.1623	1
6665	Ptgis	Ptgis	0.0024646	0.250094	1.49567	1.49567	ko_CLP up vs ko_sham	0.00229263	0.455617	-2.19483	wt_CLP down vs wt_sham	12.032	159.854	35.4286	1
6081	Pdlim2	Pdlim2	0.00252098	0.0440158	1.62201	1.62201	ko_CLP up vs ko_sham	0.000609557	0.251725	-3.97259	wt_CLP down vs wt_sham	11.9473	51.9982	11.6061	1
8089	St5	St5	0.00254569	0.152411	0.84293	-1.18634	ko_CLP down vs ko_sham	0.000618264	0.489098	-2.04458	wt_CLP down vs wt_sham	11.911	12.954	2.90018	1
1126	Cav2	Cav2	0.00254871	0.248446	0.864937	-1.15615	ko_CLP down vs ko_sham	0.00654943	0.492736	-2.02948	wt_CLP down vs wt_sham	11.9065	180.116	40.34	1
5487	Myl9	Myl9	0.0025547	0.0900826	1.81012	1.81012	ko_CLP up vs ko_sham	0.000581296	0.221334	-4.51805	wt_CLP down vs wt_sham	11.8978	10674.5	2392.48	1
8361	Tgfb3	Tgfb3	0.00258835	0.593127	0.83693	-1.19484	ko_CLP down vs ko_sham	0.000782443	0.321627	-3.1092	wt_CLP down vs wt_sham	11.8492	34.3798	7.7372	1
1129	Cbfa2t3	Cbfa2t3	0.002603	0.174979	0.787534	-1.26979	ko_CLP down vs ko_sham	0.000436451	0.340261	-2.93892	wt_CLP down vs wt_sham	11.8283	41.0979	9.26546	1
8962	Unc5b	Unc5b	0.00260515	0.0382131	0.649767	-1.53901	ko_CLP down vs ko_sham	0.000841445	0.291427	-3.4314	wt_CLP down vs wt_sham	11.8252	21.9572	4.95151	1
7538	Sec14l1	Sec14l1	0.00261478	0.233704	0.848974	-1.17789	ko_CLP down vs ko_sham	0.000555285	0.41071	-2.43481	wt_CLP down vs wt_sham	11.8115	347.28	78.4047	1
6323	Plxnd1	Plxnd1	0.00268592	0.00687907	0.586744	-1.70432	ko_CLP down vs ko_sham	0.00423433	0.443897	-2.25278	wt_CLP down vs wt_sham	11.7126	218.248	49.6897	1
2284	Erc1	Erc1	0.00269312	0.0206129	0.689882	-1.44952	ko_CLP down vs ko_sham	0.00084758	0.496098	-2.01573	wt_CLP down vs wt_sham	11.7027	14.7509	3.36125	1
5974	Palm	Palm	0.00269561	0.898997	1.02273	1.02273	ko_CLP up vs ko_sham	0.000523129	0.226477	-4.41546	wt_CLP down vs wt_sham	11.6993	527.441	120.221	1
7992	Spice1	Spice1	0.00271228	0.279952	1.20397	1.20397	ko_CLP up vs ko_sham	0.0007318	0.267449	-3.73903	wt_CLP down vs wt_sham	11.6767	16.7084	3.81577	1
1296	Cdkn1c	Cdkn1c	0.00271909	0.00747787	0.606324	-1.64928	ko_CLP down vs ko_sham	0.00153414	0.491125	-2.03614	wt_CLP down vs wt_sham	11.6675	50.7249	11.5934	1
6480	Ppp2r3a	Ppp2r3a	0.00272459	0.0904656	0.77145	-1.29626	ko_CLP down vs ko_sham	0.000515793	0.460026	-2.17379	wt_CLP down vs wt_sham	11.6601	776.824	177.659	1
4967	Manba	Manba	0.00272716	0.0528693	0.727795	-1.37401	ko_CLP down vs ko_sham	0.000605971	0.440188	-2.27175	wt_CLP down vs wt_sham	11.6567	37.1761	8.50469	1
2742	Ggcx	Ggcx	0.00273023	0.685094	0.874584	-1.1434	ko_CLP down vs ko_sham	0.00069152	0.295131	-3.38833	wt_CLP down vs wt_sham	11.6526	69.66	15.9416	1
5158	Mgll	Mgll	0.00278679	0.0330826	0.71653	-1.39562	ko_CLP down vs ko_sham	0.00340823	0.449857	-2.22293	wt_CLP down vs wt_sham	11.5777	1529.18	352.214	1
4230	Hist3h2a	Hist3h2a	0.00280384	0.163672	1.27578	1.27578	ko_CLP up vs ko_sham	0.00107643	0.276197	-3.6206	wt_CLP down vs wt_sham	11.5555	46.4652	10.7228	1
1348	Cgnl1	Cgnl1	0.00280965	0.801919	0.909512	-1.09949	ko_CLP down vs ko_sham	0.000586113	0.214793	-4.65564	wt_CLP down vs wt_sham	11.548	279.777	64.6063	1
6293	Plekhg5	Plekhg5	0.0028389	0.0178166	0.675536	-1.48031	ko_CLP down vs ko_sham	0.00275475	0.458032	-2.18325	wt_CLP down vs wt_sham	11.5104	40.2598	9.3272	1
6400	Postn	Postn	0.00291493	0.632713	0.835001	-1.1976	ko_CLP down vs ko_sham	0.000566457	0.197224	-5.07038	wt_CLP down vs wt_sham	11.4149	193.104	45.1116	1
5437	Mtr	Mtr	0.00293392	0.715123	1.04111	1.04111	ko_CLP up vs ko_sham	0.000924003	0.486691	-2.05469	wt_CLP down vs wt_sham	11.3915	36.1536	8.46328	1
5246	Mmp15	Mmp15	0.00296772	0.0791957	0.693317	-1.44234	ko_CLP down vs ko_sham	0.000631148	0.295821	-3.38042	wt_CLP down vs wt_sham	11.3504	499.168	117.275	1
2729	Gdpd5	Gdpd5	0.00298623	0.278207	0.836015	-1.19615	ko_CLP down vs ko_sham	0.000453654	0.374376	-2.67111	wt_CLP down vs wt_sham	11.3281	36.1904	8.5193	1
731	Asb2	Asb2	0.00298903	0.389866	0.899259	-1.11203	ko_CLP down vs ko_sham	0.00328168	0.470216	-2.12668	wt_CLP down vs wt_sham	11.3248	15884.9	3740.46	1
2527	Fgd5	Fgd5	0.00299619	0.14214	0.828876	-1.20645	ko_CLP down vs ko_sham	0.00104559	0.469559	-2.12966	wt_CLP down vs wt_sham	11.3162	39.1003	9.21399	1
1155	Ccdc141	Ccdc141	0.00304117	0.0859498	0.767511	-1.30291	ko_CLP down vs ko_sham	0.000904111	0.407151	-2.45609	wt_CLP down vs wt_sham	11.263	413.067	97.7991	1
1119	Casp6	Casp6	0.00306554	0.22828	0.864444	-1.15681	ko_CLP down vs ko_sham	0.000683345	0.48306	-2.07014	wt_CLP down vs wt_sham	11.2346	18.9505	4.49812	1
8567	Tmem86a	Tmem86a	0.00306834	0.422165	0.877466	-1.13965	ko_CLP down vs ko_sham	0.000834601	0.292571	-3.41798	wt_CLP down vs wt_sham	11.2314	116.386	27.6336	1
2478	Fbxl22	Fbxl22	0.00308811	0.079827	1.35317	1.35317	ko_CLP up vs ko_sham	0.00174331	0.335979	-2.97637	wt_CLP down vs wt_sham	11.2085	160.178	38.1085	1
2462	Fat1	Fat1	0.00312943	0.772625	0.944135	-1.05917	ko_CLP down vs ko_sham	0.000684726	0.431869	-2.31552	wt_CLP down vs wt_sham	11.1614	18.6273	4.45039	1
4295	Hs1bp3	Hs1bp3	0.0031394	0.270219	1.19398	1.19398	ko_CLP up vs ko_sham	0.000548562	0.35886	-2.7866	wt_CLP down vs wt_sham	11.1502	22.9637	5.49197	1
7632	Sfxn3	Sfxn3	0.00314141	0.112839	1.362	1.362	ko_CLP up vs ko_sham	0.000630819	0.410163	-2.43806	wt_CLP down vs wt_sham	11.1479	15.1054	3.61332	1
4684	Klhl23	Klhl23	0.00316691	0.344296	0.894316	-1.11817	ko_CLP down vs ko_sham	0.000745778	0.479945	-2.08357	wt_CLP down vs wt_sham	11.1194	16.4107	3.93565	1
6252	Pkdcc	Pkdcc	0.00316867	0.811443	1.03518	1.03518	ko_CLP up vs ko_sham	0.000749714	0.350236	-2.85522	wt_CLP down vs wt_sham	11.1174	119.407	28.6413	1
2691	Gas1	Gas1	0.00317396	0.250897	0.77128	-1.29655	ko_CLP down vs ko_sham	0.000515698	0.310619	-3.21938	wt_CLP down vs wt_sham	11.1115	102.024	24.4848	1
6143	Pgam1	Pgam1	0.00320049	0.0118447	1.5419	1.5419	ko_CLP up vs ko_sham	0.00283455	0.481702	-2.07597	wt_CLP down vs wt_sham	11.0822	131.72	31.6951	1
7841	Smco4	Smco4	0.00322038	0.0722044	0.752205	-1.32943	ko_CLP down vs ko_sham	0.00959137	0.441444	-2.26529	wt_CLP down vs wt_sham	11.0604	239.614	57.7708	1
6407	Ppapdc1b	Ppapdc1b	0.00327372	0.937422	1.0142	1.0142	ko_CLP up vs ko_sham	0.000754425	0.472722	-2.11541	wt_CLP down vs wt_sham	11.0028	37.9251	9.1916	1
6290	Plekhf1	Plekhf1	0.0032848	0.0891321	1.40443	1.40443	ko_CLP up vs ko_sham	0.001022	0.266464	-3.75285	wt_CLP down vs wt_sham	10.991	112.648	27.3309	1
116	2700081O15Rik	2700081O15Rik	0.00329198	0.0250406	0.619968	-1.61299	ko_CLP down vs ko_sham	0.00217534	0.305959	-3.26841	wt_CLP down vs wt_sham	10.9834	47.0868	11.4322	1
644	Arhgap12	Arhgap12	0.00330521	0.0514188	0.752802	-1.32837	ko_CLP down vs ko_sham	0.00124577	0.467137	-2.1407	wt_CLP down vs wt_sham	10.9694	11.2874	2.74398	1
2704	Gba2	Gba2	0.00331992	0.776023	0.967184	-1.03393	ko_CLP down vs ko_sham	0.00129991	0.466992	-2.14136	wt_CLP down vs wt_sham	10.9539	43.9291	10.6943	1
6959	Rcn3	Rcn3	0.00340621	0.191915	1.37783	1.37783	ko_CLP up vs ko_sham	0.000577203	0.282808	-3.53597	wt_CLP down vs wt_sham	10.8647	470.096	115.382	1
8148	Stx2	Stx2	0.0034658	0.81767	1.03302	1.03302	ko_CLP up vs ko_sham	0.00222383	0.369662	-2.70517	wt_CLP down vs wt_sham	10.8048	43.4314	10.7191	1
2675	Gal3st3	Gal3st3	0.00350871	0.729889	0.941977	-1.0616	ko_CLP down vs ko_sham	0.00390344	0.221984	-4.50484	wt_CLP down vs wt_sham	10.7624	34.994	8.67068	1
5475	Myh6	Myh6	0.0036478	0.0348609	0.728904	-1.37192	ko_CLP down vs ko_sham	0.00125022	0.492032	-2.03239	wt_CLP down vs wt_sham	10.6294	11343100	2845720	1
1034	C130080G10Rik	C130080G10Rik	0.00367879	0.710205	0.938629	-1.06538	ko_CLP down vs ko_sham	0.00072093	0.284453	-3.51552	wt_CLP down vs wt_sham	10.6006	3236.33	814.127	1
4676	Klhdc8a	Klhdc8a	0.00370117	0.0228484	0.460449	-2.17179	ko_CLP down vs ko_sham	0.0012964	0.15719	-6.36174	wt_CLP down vs wt_sham	10.58	36.8903	9.29814	1
4872	Lrrc4b	Lrrc4b	0.00372058	0.887694	0.977822	-1.02268	ko_CLP down vs ko_sham	0.000660379	0.329714	-3.03293	wt_CLP down vs wt_sham	10.5622	55.7411	14.0731	1
9366	Zfp715	Zfp715	0.0037466	0.599183	1.06671	1.06671	ko_CLP up vs ko_sham	0.00115494	0.456367	-2.19122	wt_CLP down vs wt_sham	10.5386	10.4074	2.63347	1
6186	Phlda3	Phlda3	0.00375569	0.676491	1.1119	1.1119	ko_CLP up vs ko_sham	0.000519703	0.225402	-4.43653	wt_CLP down vs wt_sham	10.5304	216.243	54.7601	1
5530	Nacc2	Nacc2	0.00378361	0.738418	1.04739	1.04739	ko_CLP up vs ko_sham	0.000512111	0.44465	-2.24896	wt_CLP down vs wt_sham	10.5054	19.365	4.91557	1
2678	Galm	Galm	0.00380887	0.680811	0.951447	-1.05103	ko_CLP down vs ko_sham	0.00265554	0.475919	-2.1012	wt_CLP down vs wt_sham	10.483	56.5185	14.3772	1
2460	Fastkd1	Fastkd1	0.0040107	0.225711	0.852975	-1.17237	ko_CLP down vs ko_sham	0.00293108	0.472253	-2.11751	wt_CLP down vs wt_sham	10.3101	24.9891	6.46331	1
9395	Zkscan3	Zkscan3	0.00404679	0.532335	1.07601	1.07601	ko_CLP up vs ko_sham	0.000797784	0.491535	-2.03444	wt_CLP down vs wt_sham	10.2804	50.3277	13.0547	1
6408	Ppapdc3	Ppapdc3	0.0041037	0.52772	1.0879	1.0879	ko_CLP up vs ko_sham	0.00292632	0.433966	-2.30433	wt_CLP down vs wt_sham	10.2341	161.792	42.1575	1
5412	Mterf2	Mterf2	0.00411814	0.969743	1.00459	1.00459	ko_CLP up vs ko_sham	0.00349954	0.486224	-2.05667	wt_CLP down vs wt_sham	10.2225	28.412	7.41163	1
2583	Fn1	Fn1	0.00427132	0.639457	0.810467	-1.23386	ko_CLP down vs ko_sham	0.00157162	0.298917	-3.3454	wt_CLP down vs wt_sham	10.1023	1059.4	279.646	1
5223	Mlf1	Mlf1	0.00431915	0.0444346	0.728774	-1.37217	ko_CLP down vs ko_sham	0.00121574	0.483541	-2.06808	wt_CLP down vs wt_sham	10.0659	2011.8	532.966	1
6758	RP23-371A16.2	RP23-371A16.2	0.00432218	0.0119699	0.61476	-1.62665	ko_CLP down vs ko_sham	0.0118763	0.48171	-2.07594	wt_CLP down vs wt_sham	10.0636	17.0726	4.5239	1
6086	Pdp1	Pdp1	0.0044251	0.868117	0.979325	-1.02111	ko_CLP down vs ko_sham	0.00351505	0.467901	-2.1372	wt_CLP down vs wt_sham	9.98702	44.5499	11.8954	1
6035	Pcolce2	Pcolce2	0.00442785	0.923256	0.977819	-1.02268	ko_CLP down vs ko_sham	0.000642644	0.301923	-3.3121	wt_CLP down vs wt_sham	9.985	37.4561	10.0033	1
568	Anxa3	Anxa3	0.00443805	0.977125	1.00341	1.00341	ko_CLP up vs ko_sham	0.000731127	0.48942	-2.04323	wt_CLP down vs wt_sham	9.97754	26.8764	7.18318	1
7584	Sept8	Sept8	0.00448145	0.793366	0.96589	-1.03531	ko_CLP down vs ko_sham	0.00217392	0.429579	-2.32786	wt_CLP down vs wt_sham	9.946	108.1	28.9832	1
5787	Nrp1	Nrp1	0.00449513	0.751121	0.963773	-1.03759	ko_CLP down vs ko_sham	0.00117934	0.492808	-2.02919	wt_CLP down vs wt_sham	9.93615	109.804	29.4693	1
15	1110002E22Rik	1110002E22Rik	0.00460004	0.668723	0.943013	-1.06043	ko_CLP down vs ko_sham	0.00092865	0.42193	-2.37006	wt_CLP down vs wt_sham	9.86176	33.7324	9.1214	1
1337	Cfap20	Cfap20	0.00463184	0.829378	0.974105	-1.02658	ko_CLP down vs ko_sham	0.000890351	0.476545	-2.09844	wt_CLP down vs wt_sham	9.83963	45.6337	12.3673	1
698	Armcx2	Armcx2	0.00476138	0.826998	1.0908	1.0908	ko_CLP up vs ko_sham	0.000941567	0.208269	-4.80148	wt_CLP down vs wt_sham	9.7514	42.4624	11.612	1
4168	Hddc3	Hddc3	0.00483794	0.011004	1.69801	1.69801	ko_CLP up vs ko_sham	0.00317226	0.462758	-2.16095	wt_CLP down vs wt_sham	9.70066	11.867	3.26219	1
4998	Mapk10	Mapk10	0.00488987	0.9793	1.01175	1.01175	ko_CLP up vs ko_sham	0.00326581	0.391371	-2.55512	wt_CLP down vs wt_sham	9.66681	111.695	30.8121	1
6034	Pcolce	Pcolce	0.00489705	0.619646	1.11021	1.11021	ko_CLP up vs ko_sham	0.00069547	0.328031	-3.04849	wt_CLP down vs wt_sham	9.66216	1753.38	483.916	1
3446	Gm2423	Gm2423	0.00490365	0.316503	1.13804	1.13804	ko_CLP up vs ko_sham	0.000794775	0.496727	-2.01318	wt_CLP down vs wt_sham	9.6579	56.4511	15.5869	1
7872	Smtn	Smtn	0.00506373	0.0247283	0.595356	-1.67967	ko_CLP down vs ko_sham	0.00218013	0.349982	-2.85729	wt_CLP down vs wt_sham	9.55665	9751.65	2721.08	1
767	Atg16l2	Atg16l2	0.00510293	0.902218	1.01805	1.01805	ko_CLP up vs ko_sham	0.000759491	0.419417	-2.38426	wt_CLP down vs wt_sham	9.53247	63.9836	17.8991	1
2066	Dynll1	Dynll1	0.00518809	0.0222187	1.89819	1.89819	ko_CLP up vs ko_sham	0.00216621	0.281513	-3.55223	wt_CLP down vs wt_sham	9.48072	1249.63	351.486	1
7819	Smad3	Smad3	0.00519761	0.957351	0.987025	-1.01315	ko_CLP down vs ko_sham	0.00237673	0.489853	-2.04143	wt_CLP down vs wt_sham	9.475	16.5028	4.6446	1
4537	Itga6	Itga6	0.005276	0.196342	0.835666	-1.19665	ko_CLP down vs ko_sham	0.00203221	0.463288	-2.15849	wt_CLP down vs wt_sham	9.42839	96.6703	27.3416	1
6391	Pomt1	Pomt1	0.00532356	0.552495	1.08733	1.08733	ko_CLP up vs ko_sham	0.000780852	0.497793	-2.00887	wt_CLP down vs wt_sham	9.40054	17.2381	4.88997	1
3674	Gm6195	Gm6195	0.00542684	0.317493	1.27604	1.27604	ko_CLP up vs ko_sham	0.000868803	0.216339	-4.62238	wt_CLP down vs wt_sham	9.34111	25.0771	7.15892	1
7737	Slc25a42	Slc25a42	0.00548875	0.0341709	0.658446	-1.51873	ko_CLP down vs ko_sham	0.0143659	0.415501	-2.40673	wt_CLP down vs wt_sham	9.30615	505.618	144.884	1
5985	Paqr7	Paqr7	0.00549891	0.123512	1.32804	1.32804	ko_CLP up vs ko_sham	0.00262478	0.334522	-2.98934	wt_CLP down vs wt_sham	9.30046	48.2187	13.8255	1
4193	Hey1	Hey1	0.00557175	0.991748	0.99806	-1.00194	ko_CLP down vs ko_sham	0.00176271	0.230087	-4.34618	wt_CLP down vs wt_sham	9.26006	37.622	10.8342	1
1610	Cpq	Cpq	0.005572	0.792414	0.946357	-1.05668	ko_CLP down vs ko_sham	0.00109936	0.42626	-2.34599	wt_CLP down vs wt_sham	9.25992	155.858	44.8838	1
4662	Klf10	Klf10	0.00592135	0.829705	0.943906	-1.05943	ko_CLP down vs ko_sham	0.000913273	0.281741	-3.54936	wt_CLP down vs wt_sham	9.0749	37.2678	10.9512	1
8957	Unc13b	Unc13b	0.00622423	0.861827	1.08737	1.08737	ko_CLP up vs ko_sham	0.0029071	0.337126	-2.96625	wt_CLP down vs wt_sham	8.92519	39.9087	11.9239	1
5653	Nes	Nes	0.00626184	0.0726278	0.597641	-1.67325	ko_CLP down vs ko_sham	0.00256385	0.115005	-8.69526	wt_CLP down vs wt_sham	8.90724	63.4446	18.9942	1
65	1810034E14Rik	1810034E14Rik	0.00629585	0.0944919	1.46436	1.46436	ko_CLP up vs ko_sham	0.00139721	0.323197	-3.09408	wt_CLP down vs wt_sham	8.89112	23.2067	6.96026	1
9198	Xpo1	Xpo1	0.00633997	0.156609	1.28331	1.28331	ko_CLP up vs ko_sham	0.00140923	0.391821	-2.55219	wt_CLP down vs wt_sham	8.87037	13.3552	4.01493	1
7978	Spats2l	Spats2l	0.00644178	0.3894	1.20125	1.20125	ko_CLP up vs ko_sham	0.00208995	0.497807	-2.00881	wt_CLP down vs wt_sham	8.82317	20.6962	6.25512	1
8650	Tpm2	Tpm2	0.00653236	0.678329	1.31788	1.31788	ko_CLP up vs ko_sham	0.00287323	0.25991	-3.84748	wt_CLP down vs wt_sham	8.78194	1408.53	427.706	1
6681	Ptpn14	Ptpn14	0.00655571	0.180653	0.7972	-1.25439	ko_CLP down vs ko_sham	0.00129112	0.49244	-2.0307	wt_CLP down vs wt_sham	8.77143	15.5287	4.72099	1
8562	Tmem65	Tmem65	0.0066173	0.220955	0.833315	-1.20003	ko_CLP down vs ko_sham	0.00313242	0.444342	-2.25052	wt_CLP down vs wt_sham	8.74393	499.489	152.331	1
8765	Tspan18	Tspan18	0.0070325	0.161659	0.530294	-1.88575	ko_CLP down vs ko_sham	0.00166903	0.197595	-5.06087	wt_CLP down vs wt_sham	8.56651	42.3445	13.1814	1
9060	Vim	Vim	0.00708795	0.0390336	1.69233	1.69233	ko_CLP up vs ko_sham	0.00229157	0.340265	-2.93888	wt_CLP down vs wt_sham	8.54381	22098.1	6897.19	1
2613	Frmd8	Frmd8	0.00718872	0.0681774	1.40971	1.40971	ko_CLP up vs ko_sham	0.00177931	0.462381	-2.16272	wt_CLP down vs wt_sham	8.5031	15.9015	4.98688	1
2559	Fkbp4	Fkbp4	0.00765388	0.318184	0.868455	-1.15147	ko_CLP down vs ko_sham	0.00284732	0.46789	-2.13726	wt_CLP down vs wt_sham	8.32406	5539.62	1774.65	1
8203	Sync	Sync	0.00771947	0.788363	1.04478	1.04478	ko_CLP up vs ko_sham	0.00118932	0.479292	-2.08641	wt_CLP down vs wt_sham	8.29991	32.9385	10.5828	1
5520	Naa40	Naa40	0.00775211	0.292925	0.85814	-1.16531	ko_CLP down vs ko_sham	0.0014759	0.472176	-2.11786	wt_CLP down vs wt_sham	8.28798	15.4762	4.97949	1
1246	Cd74	Cd74	0.00779991	0.0500696	0.582346	-1.71719	ko_CLP down vs ko_sham	0.00533999	0.186301	-5.36767	wt_CLP down vs wt_sham	8.27063	4451.86	1435.39	1
8296	Tbx20	Tbx20	0.00802067	0.778151	1.08906	1.08906	ko_CLP up vs ko_sham	0.00356103	0.452442	-2.21023	wt_CLP down vs wt_sham	8.19219	90.0715	29.3195	1
487	Alg9	Alg9	0.00804324	0.911799	0.98498	-1.01525	ko_CLP down vs ko_sham	0.0011858	0.484633	-2.06342	wt_CLP down vs wt_sham	8.18432	12.0482	3.92562	1
2466	Fblim1	Fblim1	0.00818274	0.0833786	0.725958	-1.37749	ko_CLP down vs ko_sham	0.00696522	0.408399	-2.44859	wt_CLP down vs wt_sham	8.1363	3285.02	1076.66	1
1178	Ccdc80	Ccdc80	0.00831885	0.564865	1.22239	1.22239	ko_CLP up vs ko_sham	0.00181713	0.297447	-3.36194	wt_CLP down vs wt_sham	8.09042	1382.51	455.686	1
9327	Zfp385a	Zfp385a	0.00841187	0.948479	1.01209	1.01209	ko_CLP up vs ko_sham	0.00122387	0.354789	-2.81858	wt_CLP down vs wt_sham	8.05959	42.4605	14.0488	1
2354	F3	F3	0.00848618	0.525888	1.13328	1.13328	ko_CLP up vs ko_sham	0.00274145	0.262747	-3.80594	wt_CLP down vs wt_sham	8.03528	74.5798	24.7508	1
7962	Sox4	Sox4	0.00865212	0.0131536	0.428207	-2.33532	ko_CLP down vs ko_sham	0.010007	0.253243	-3.94877	wt_CLP down vs wt_sham	7.98191	30.8618	10.3106	1
1351	Chac2	Chac2	0.00886851	0.73134	0.943603	-1.05977	ko_CLP down vs ko_sham	0.00548454	0.354939	-2.81738	wt_CLP down vs wt_sham	7.91422	30.8666	10.4004	1
4030	Grb10	Grb10	0.00896774	0.383983	0.886621	-1.12788	ko_CLP down vs ko_sham	0.00169669	0.493768	-2.02524	wt_CLP down vs wt_sham	7.88386	47.1826	15.9592	1
4898	Lsp1	Lsp1	0.00914591	0.0730785	1.43477	1.43477	ko_CLP up vs ko_sham	0.0025514	0.415783	-2.4051	wt_CLP down vs wt_sham	7.83039	626.754	213.443	1
4036	Grip2	Grip2	0.00915005	0.422418	1.17298	1.17298	ko_CLP up vs ko_sham	0.00472333	0.265846	-3.76158	wt_CLP down vs wt_sham	7.82917	24.1759	8.23447	1
9156	Wdsub1	Wdsub1	0.00919831	0.495674	0.900724	-1.11022	ko_CLP down vs ko_sham	0.00138399	0.490231	-2.03985	wt_CLP down vs wt_sham	7.81492	42.4596	14.4884	1
1090	Cand1	Cand1	0.00920442	0.936953	0.982552	-1.01776	ko_CLP down vs ko_sham	0.00231543	0.469318	-2.13075	wt_CLP down vs wt_sham	7.81312	49.0019	16.7247	1
3524	Gm3788	Gm3788	0.00923626	0.646422	1.07318	1.07318	ko_CLP up vs ko_sham	0.00182374	0.426181	-2.34642	wt_CLP down vs wt_sham	7.80377	1380.57	471.763	1
1743	Cxx1c	Cxx1c	0.00949865	0.334932	0.761561	-1.31309	ko_CLP down vs ko_sham	0.00170152	0.311394	-3.21136	wt_CLP down vs wt_sham	7.72827	139.772	48.2288	1
7873	Smtnl2	Smtnl2	0.00952349	0.994907	1.00161	1.00161	ko_CLP up vs ko_sham	0.00142889	0.202666	-4.93422	wt_CLP down vs wt_sham	7.72126	38.5166	13.3024	1
6318	Plvap	Plvap	0.00953763	0.986235	0.974274	-1.02641	ko_CLP down vs ko_sham	0.00581221	0.206721	-4.83743	wt_CLP down vs wt_sham	7.71728	1361.58	470.486	1
524	Angpt1	Angpt1	0.00975183	0.623226	0.598361	-1.67123	ko_CLP down vs ko_sham	0.0037261	0.161958	-6.17445	wt_CLP down vs wt_sham	7.65785	632.056	220.099	1
467	Alas1	Alas1	0.00978473	0.532265	1.09538	1.09538	ko_CLP up vs ko_sham	0.00565835	0.463513	-2.15744	wt_CLP down vs wt_sham	7.64886	6459.01	2251.84	1
1340	Cfd	Cfd	0.0098531	0.866155	1.87227	1.87227	ko_CLP up vs ko_sham	0.00469545	0.0777424	-12.863	wt_CLP down vs wt_sham	7.63031	734.222	256.598	1
4196	Hfe2	Hfe2	0.00987962	0.216865	0.829007	-1.20626	ko_CLP down vs ko_sham	0.00260819	0.474628	-2.10691	wt_CLP down vs wt_sham	7.62316	5727.28	2003.47	1
9172	Wls	Wls	0.0100494	0.485021	1.24518	1.24518	ko_CLP up vs ko_sham	0.0038283	0.433277	-2.30799	wt_CLP down vs wt_sham	7.57793	135.16	47.5625	1
7627	Sfrp1	Sfrp1	0.0102216	0.474258	1.46521	1.46521	ko_CLP up vs ko_sham	0.00252052	0.204394	-4.8925	wt_CLP down vs wt_sham	7.53303	44.0846	15.6058	1
4107	H2-Ab1	H2-Ab1	0.0104255	0.118049	0.645031	-1.55031	ko_CLP down vs ko_sham	0.00385494	0.161958	-6.17443	wt_CLP down vs wt_sham	7.48104	2966.31	1057.36	1
4567	Jkamp	Jkamp	0.010619	0.727588	0.946677	-1.05633	ko_CLP down vs ko_sham	0.00156326	0.456661	-2.18981	wt_CLP down vs wt_sham	7.43288	66.4967	23.8568	1
5950	PCDHGB6	PCDHGB6 Pcdhgb6	0.010637	0.57383	0.831067	-1.20327	ko_CLP down vs ko_sham	0.00615459	0.478019	-2.09197	wt_CLP down vs wt_sham	7.42846	117.229	42.083	1
5805	Nt5c1a	Nt5c1a	0.0106544	0.0922056	0.733008	-1.36424	ko_CLP down vs ko_sham	0.00709515	0.430981	-2.32029	wt_CLP down vs wt_sham	7.4242	15.7711	5.66475	1
9312	Zfp260	Zfp260	0.0107193	0.862096	1.04057	1.04057	ko_CLP up vs ko_sham	0.00173961	0.386642	-2.58637	wt_CLP down vs wt_sham	7.40836	33.6535	12.1137	1
7429	S100a10	S100a10	0.0107758	0.0576505	1.50045	1.50045	ko_CLP up vs ko_sham	0.00396062	0.405711	-2.46481	wt_CLP down vs wt_sham	7.39465	2226.65	802.978	1
4419	Ikbip	Ikbip	0.0109268	0.581904	1.27411	1.27411	ko_CLP up vs ko_sham	0.00253559	0.251797	-3.97146	wt_CLP down vs wt_sham	7.35849	176.555	63.9822	1
1779	D19Bwg1357e	D19Bwg1357e	0.0109913	0.735089	1.18594	1.18594	ko_CLP up vs ko_sham	0.00512211	0.351575	-2.84434	wt_CLP down vs wt_sham	7.34323	68.3424	24.8183	1
5863	Oaf	Oaf	0.0109932	0.477611	1.13663	1.13663	ko_CLP up vs ko_sham	0.00198916	0.383674	-2.60638	wt_CLP down vs wt_sham	7.34279	22.0954	8.02435	1
1702	Ctns	Ctns	0.011036	0.210973	1.25829	1.25829	ko_CLP up vs ko_sham	0.00214167	0.482038	-2.07453	wt_CLP down vs wt_sham	7.33271	9.78606	3.55887	1
8113	Stbd1	Stbd1	0.0110879	0.340935	1.36912	1.36912	ko_CLP up vs ko_sham	0.00387439	0.410563	-2.43568	wt_CLP down vs wt_sham	7.32057	34.5435	12.5832	1
393	Aebp1	Aebp1	0.011291	0.32584	1.44463	1.44463	ko_CLP up vs ko_sham	0.00880317	0.486748	-2.05445	wt_CLP down vs wt_sham	7.27376	90.4864	33.1737	1
5946	P4ha1	P4ha1	0.0113254	0.339807	1.29105	1.29105	ko_CLP up vs ko_sham	0.0025008	0.394717	-2.53346	wt_CLP down vs wt_sham	7.26594	162.27	59.5547	1
1521	Col5a1	Col5a1	0.0113736	0.346633	0.79705	-1.25463	ko_CLP down vs ko_sham	0.00202715	0.266797	-3.74817	wt_CLP down vs wt_sham	7.25502	49.9795	18.3706	1
7726	Slc25a26	Slc25a26	0.0115476	0.753553	0.938651	-1.06536	ko_CLP down vs ko_sham	0.00167732	0.392188	-2.5498	wt_CLP down vs wt_sham	7.21609	68.2289	25.2136	1
6210	Pigc	Pigc	0.0117175	0.562037	1.08815	1.08815	ko_CLP up vs ko_sham	0.00279295	0.471579	-2.12053	wt_CLP down vs wt_sham	7.17878	11.1574	4.1446	1
9068	Vprbp	Vprbp	0.0119046	0.624707	0.90133	-1.10947	ko_CLP down vs ko_sham	0.00281655	0.486974	-2.0535	wt_CLP down vs wt_sham	7.13846	29.5856	11.0521	1
8656	Tppp	Tppp	0.011969	0.912196	0.96089	-1.0407	ko_CLP down vs ko_sham	0.00176071	0.161817	-6.17984	wt_CLP down vs wt_sham	7.12477	47.6576	17.8373	1
8890	Ube2l6	Ube2l6	0.01208	0.696256	1.086	1.086	ko_CLP up vs ko_sham	0.00203758	0.429385	-2.32891	wt_CLP down vs wt_sham	7.10136	51.7908	19.4482	1
7672	Sigmar1	Sigmar1	0.0121583	0.10787	1.31194	1.31194	ko_CLP up vs ko_sham	0.00418528	0.480019	-2.08325	wt_CLP down vs wt_sham	7.08503	138.66	52.1889	1
7083	Rnf207	Rnf207	0.0123358	0.078875	0.647772	-1.54375	ko_CLP down vs ko_sham	0.00401925	0.327687	-3.0517	wt_CLP down vs wt_sham	7.04848	2093	791.85	1
8214	Synpo2l	Synpo2l	0.012387	0.530428	0.882704	-1.13288	ko_CLP down vs ko_sham	0.00220975	0.461327	-2.16766	wt_CLP down vs wt_sham	7.03805	905.82	343.209	1
6663	Ptges3l	Ptges3l	0.0124944	0.900877	0.979704	-1.02072	ko_CLP down vs ko_sham	0.0126798	0.423332	-2.36221	wt_CLP down vs wt_sham	7.01634	408.426	155.228	1
6469	Ppp1r3b	Ppp1r3b	0.0126138	0.456766	1.19991	1.19991	ko_CLP up vs ko_sham	0.00212856	0.259513	-3.85336	wt_CLP down vs wt_sham	6.9925	34.7987	13.2709	1
5244	Mmp11	Mmp11	0.0126211	0.228363	1.27738	1.27738	ko_CLP up vs ko_sham	0.013488	0.339099	-2.94899	wt_CLP down vs wt_sham	6.99106	19.1609	7.30872	1
8810	Tubb2b	Tubb2b	0.0129801	0.185192	1.25027	1.25027	ko_CLP up vs ko_sham	0.00378226	0.457805	-2.18434	wt_CLP down vs wt_sham	6.92107	16.0142	6.17022	1
2863	Gm10435	Gm10435	0.0130589	0.840956	0.953887	-1.04834	ko_CLP down vs ko_sham	0.00716145	0.147647	-6.7729	wt_CLP down vs wt_sham	6.90605	790.386	305.196	1
4790	Lgr6	Lgr6	0.0132685	0.564002	0.840225	-1.19016	ko_CLP down vs ko_sham	0.00263649	0.345457	-2.89472	wt_CLP down vs wt_sham	6.86657	85.1309	33.061	1
2139	Ehbp1	Ehbp1	0.0133314	0.51327	0.822102	-1.21639	ko_CLP down vs ko_sham	0.00209875	0.258805	-3.86391	wt_CLP down vs wt_sham	6.85489	296.52	115.351	1
7119	Rpa3	Rpa3	0.0135164	0.294176	1.21091	1.21091	ko_CLP up vs ko_sham	0.00709042	0.391729	-2.55278	wt_CLP down vs wt_sham	6.8209	42.1218	16.4677	1
3939	Gne	Gne	0.0135189	0.582364	1.14388	1.14388	ko_CLP up vs ko_sham	0.00273206	0.421896	-2.37025	wt_CLP down vs wt_sham	6.82045	113.258	44.2819	1
4525	Isoc1	Isoc1	0.013566	0.713915	0.932083	-1.07287	ko_CLP down vs ko_sham	0.00249261	0.485996	-2.05763	wt_CLP down vs wt_sham	6.81189	172.379	67.4816	1
8394	Tia1	Tia1	0.0136143	0.375137	1.15286	1.15286	ko_CLP up vs ko_sham	0.00233849	0.478725	-2.08888	wt_CLP down vs wt_sham	6.80316	13.9772	5.4787	1
8191	Suv420h2	Suv420h2	0.0138045	0.86771	1.02949	1.02949	ko_CLP up vs ko_sham	0.00331314	0.384802	-2.59874	wt_CLP down vs wt_sham	6.76911	53.3023	20.9983	1
368	Adcy6	Adcy6	0.013816	0.739545	1.04853	1.04853	ko_CLP up vs ko_sham	0.00452375	0.489351	-2.04352	wt_CLP down vs wt_sham	6.76707	622.085	245.142	1
7689	Six5	Six5	0.0138521	0.879763	0.964889	-1.03639	ko_CLP down vs ko_sham	0.00232116	0.250907	-3.98555	wt_CLP down vs wt_sham	6.76069	24.9312	9.8338	1
6691	Ptprs	Ptprs	0.0139523	0.123661	0.676141	-1.47898	ko_CLP down vs ko_sham	0.00328574	0.394556	-2.5345	wt_CLP down vs wt_sham	6.74307	62.3709	24.6657	1
403	Aga	Aga	0.0139719	0.954415	0.989156	-1.01096	ko_CLP down vs ko_sham	0.00257238	0.490593	-2.03835	wt_CLP down vs wt_sham	6.73964	43.0853	17.0475	1
2124	Efemp1	Efemp1	0.0141028	0.4913	1.75226	1.75226	ko_CLP up vs ko_sham	0.00480696	0.193618	-5.1648	wt_CLP down vs wt_sham	6.7169	81.6616	32.4203	1
6815	Rab3a	Rab3a	0.0142905	0.828304	0.959415	-1.0423	ko_CLP down vs ko_sham	0.00305567	0.344742	-2.90072	wt_CLP down vs wt_sham	6.68475	522.225	208.325	1
4950	Mageh1	Mageh1	0.0142924	0.675663	1.12169	1.12169	ko_CLP up vs ko_sham	0.00283393	0.38308	-2.61042	wt_CLP down vs wt_sham	6.68442	36.7433	14.6583	1
9230	Ypel2	Ypel2	0.0143295	0.469632	0.688669	-1.45208	ko_CLP down vs ko_sham	0.00465073	0.291216	-3.43387	wt_CLP down vs wt_sham	6.67812	44.5733	17.7987	1
2380	Fam132a	Fam132a	0.0146164	0.179003	0.763067	-1.3105	ko_CLP down vs ko_sham	0.00313762	0.416275	-2.40226	wt_CLP down vs wt_sham	6.63014	57.4527	23.1077	1
9349	Zfp629	Zfp629	0.0146449	0.728585	1.05614	1.05614	ko_CLP up vs ko_sham	0.00917526	0.456132	-2.19235	wt_CLP down vs wt_sham	6.62543	20.9289	8.42368	1
200	AI480526	AI480526	0.0146485	0.159937	0.759053	-1.31743	ko_CLP down vs ko_sham	0.00945657	0.396774	-2.52033	wt_CLP down vs wt_sham	6.62484	197.551	79.5195	1
4350	Ica1	Ica1	0.0147561	0.851065	1.07851	1.07851	ko_CLP up vs ko_sham	0.0040625	0.332381	-3.00859	wt_CLP down vs wt_sham	6.60719	73.3726	29.6132	1
880	BC017158	BC017158	0.0147712	0.89834	1.01936	1.01936	ko_CLP up vs ko_sham	0.00281186	0.473282	-2.1129	wt_CLP down vs wt_sham	6.60474	8.05639	3.25277	1
6440	Ppm1m	Ppm1m	0.0149773	0.06225	1.51124	1.51124	ko_CLP up vs ko_sham	0.00491859	0.441978	-2.26255	wt_CLP down vs wt_sham	6.57141	14.7694	5.99341	1
2230	Emcn	Emcn	0.015041	0.390712	1.14726	1.14726	ko_CLP up vs ko_sham	0.00264382	0.482476	-2.07264	wt_CLP down vs wt_sham	6.56123	75.2813	30.5964	1
4744	Laptm4b	Laptm4b	0.0155967	0.881497	1.03691	1.03691	ko_CLP up vs ko_sham	0.00432713	0.483165	-2.06969	wt_CLP down vs wt_sham	6.47462	375.07	154.478	1
904	Banp	Banp	0.0156002	0.0677377	1.56289	1.56289	ko_CLP up vs ko_sham	0.00748979	0.354037	-2.82456	wt_CLP down vs wt_sham	6.47409	35.227	14.5099	1
1745	Cxxc5	Cxxc5	0.0156338	0.887599	0.977156	-1.02338	ko_CLP down vs ko_sham	0.00230826	0.496196	-2.01533	wt_CLP down vs wt_sham	6.46899	54.0404	22.2767	1
1913	Dhrs7c	Dhrs7c	0.0166766	0.731112	1.05324	1.05324	ko_CLP up vs ko_sham	0.00332615	0.482707	-2.07165	wt_CLP down vs wt_sham	6.31684	3039.96	1283.33	1
2019	Dpt	Dpt	0.0167478	0.132465	1.66233	1.66233	ko_CLP up vs ko_sham	0.00488126	0.368564	-2.71323	wt_CLP down vs wt_sham	6.30688	3916.62	1656.02	1
3941	Gng11	Gng11	0.01714	0.144251	1.36123	1.36123	ko_CLP up vs ko_sham	0.00934371	0.379108	-2.63777	wt_CLP down vs wt_sham	6.25298	623.244	265.791	1
8841	Txndc5	Txndc5	0.017177	0.750788	1.08521	1.08521	ko_CLP up vs ko_sham	0.00447917	0.462186	-2.16363	wt_CLP down vs wt_sham	6.24798	222.88	95.1263	1
6459	Ppp1r1b	Ppp1r1b	0.0179081	0.971809	1.37153	1.37153	ko_CLP up vs ko_sham	0.00765275	0.0198593	-50.3542	wt_CLP down vs wt_sham	6.15174	319.585	138.534	1
1835	Ddah2	Ddah2	0.0179317	0.356011	1.15755	1.15755	ko_CLP up vs ko_sham	0.00400509	0.489579	-2.04257	wt_CLP down vs wt_sham	6.14872	43.2152	18.7422	1
4012	Gprasp1	Gprasp1	0.0179877	0.95496	1.01676	1.01676	ko_CLP up vs ko_sham	0.00396198	0.39508	-2.53113	wt_CLP down vs wt_sham	6.14155	28.4981	12.3739	1
667	Arhgef25	Arhgef25	0.0180521	0.641067	0.878439	-1.13838	ko_CLP down vs ko_sham	0.00280054	0.303097	-3.29928	wt_CLP down vs wt_sham	6.13336	33.0936	14.3885	1
3461	Gm26752	Gm26752	0.0182868	0.337392	0.859369	-1.16364	ko_CLP down vs ko_sham	0.00478289	0.491324	-2.03532	wt_CLP down vs wt_sham	6.1038	10.0791	4.40342	1
2137	Egln3	Egln3	0.0189459	0.578324	0.909636	-1.09934	ko_CLP down vs ko_sham	0.00979598	0.440272	-2.27132	wt_CLP down vs wt_sham	6.02323	162.076	71.7561	1
1676	Csrp2	Csrp2	0.0189955	0.300652	2.38799	2.38799	ko_CLP up vs ko_sham	0.0102315	0.290052	-3.44766	wt_CLP down vs wt_sham	6.01731	1313.68	582.178	1
2358	Fabp5	Fabp5	0.0191181	0.637204	1.13353	1.13353	ko_CLP up vs ko_sham	0.00304062	0.262493	-3.80963	wt_CLP down vs wt_sham	6.00275	132.409	58.8213	1
8809	Tubb2a	Tubb2a	0.0192395	0.0594929	1.5049	1.5049	ko_CLP up vs ko_sham	0.00794867	0.464662	-2.1521	wt_CLP down vs wt_sham	5.98846	242.824	108.13	1
5479	Myl1	Myl1	0.0192442	0.917586	1.36461	1.36461	ko_CLP up vs ko_sham	0.00766509	0.0608158	-16.4431	wt_CLP down vs wt_sham	5.98791	22610.7	10069.5	1
2371	Fam114a1	Fam114a1	0.0192991	0.835939	1.13843	1.13843	ko_CLP up vs ko_sham	0.00409455	0.148131	-6.75076	wt_CLP down vs wt_sham	5.98148	62.5969	27.907	1
4106	H2-Aa	H2-Aa	0.0193724	0.242818	0.715929	-1.39679	ko_CLP down vs ko_sham	0.00811054	0.152386	-6.56227	wt_CLP down vs wt_sham	5.97294	1828.55	816.371	1
1772	Cytl1	Cytl1	0.0194334	0.727107	1.54358	1.54358	ko_CLP up vs ko_sham	0.00999125	0.224426	-4.45581	wt_CLP down vs wt_sham	5.96586	1277.94	571.225	1
9342	Zfp579	Zfp579	0.0196478	0.922991	0.90114	-1.10971	ko_CLP down vs ko_sham	0.00649164	0.147628	-6.77377	wt_CLP down vs wt_sham	5.94119	426.202	191.298	1
7823	Smad7	Smad7	0.020267	0.288992	1.30624	1.30624	ko_CLP up vs ko_sham	0.0037947	0.380989	-2.62475	wt_CLP down vs wt_sham	5.87179	28.8688	13.1108	1
468	Alas2	Alas2	0.0205625	0.908817	0.919364	-1.08771	ko_CLP down vs ko_sham	0.00395472	0.0647291	-15.449	wt_CLP down vs wt_sham	5.83959	685.728	313.14	1
1911	Dhrs7	Dhrs7	0.0207384	0.747573	0.911422	-1.09719	ko_CLP down vs ko_sham	0.00447958	0.404379	-2.47293	wt_CLP down vs wt_sham	5.82069	330.115	151.237	1
4883	Lrsam1	Lrsam1	0.0208626	0.259014	0.800223	-1.24965	ko_CLP down vs ko_sham	0.0040408	0.452072	-2.21204	wt_CLP down vs wt_sham	5.80748	8.77831	4.03081	1
1303	Cdr2	Cdr2	0.0209476	0.770632	1.09578	1.09578	ko_CLP up vs ko_sham	0.00828256	0.476208	-2.09992	wt_CLP down vs wt_sham	5.79849	16.2623	7.47885	1
2803	Gm10080	Gm10080	0.0210456	0.0507831	1.87304	1.87304	ko_CLP up vs ko_sham	0.00857314	0.399043	-2.50599	wt_CLP down vs wt_sham	5.78817	2582.61	1189.83	1
4377	Ifi27	Ifi27	0.0213208	0.899763	1.02578	1.02578	ko_CLP up vs ko_sham	0.00318826	0.422272	-2.36814	wt_CLP down vs wt_sham	5.75954	824.348	381.673	1
4867	Lrrc3b	Lrrc3b	0.0215489	0.961429	0.984263	-1.01599	ko_CLP down vs ko_sham	0.00324163	0.228009	-4.38579	wt_CLP down vs wt_sham	5.73616	327.601	152.298	1
5758	Npr1	Npr1	0.0221027	0.51424	0.879347	-1.13721	ko_CLP down vs ko_sham	0.00384053	0.483302	-2.0691	wt_CLP down vs wt_sham	5.68063	61.8341	29.0269	1
5914	Osbpl5	Osbpl5	0.0228733	0.364722	0.848829	-1.17809	ko_CLP down vs ko_sham	0.00672404	0.44362	-2.25418	wt_CLP down vs wt_sham	5.60619	38.3009	18.2184	1
8155	Stxbp1	Stxbp1	0.0229069	0.894157	0.942714	-1.06077	ko_CLP down vs ko_sham	0.00692482	0.345374	-2.89541	wt_CLP down vs wt_sham	5.60301	27.433	13.0563	1
4147	Hbb-bs	Hbb-bs	0.0229711	0.940501	0.943474	-1.05991	ko_CLP down vs ko_sham	0.00432784	0.0399563	-25.0274	wt_CLP down vs wt_sham	5.59696	4464180	2126950	1
2028	Dsc2	Dsc2	0.0235224	0.637624	0.758694	-1.31805	ko_CLP down vs ko_sham	0.00610835	0.231621	-4.3174	wt_CLP down vs wt_sham	5.54587	251.877	121.112	1
5773	Nr2f2	Nr2f2	0.0235568	0.838995	0.897728	-1.11392	ko_CLP down vs ko_sham	0.00519027	0.219133	-4.56344	wt_CLP down vs wt_sham	5.54273	41.5448	19.9877	1
5809	Nt5dc2	Nt5dc2	0.0235994	0.370527	0.800857	-1.24866	ko_CLP down vs ko_sham	0.00416538	0.377857	-2.64651	wt_CLP down vs wt_sham	5.53885	87.7749	42.2591	1
5763	Nptn	Nptn	0.0237069	0.65427	1.08759	1.08759	ko_CLP up vs ko_sham	0.00381604	0.487198	-2.05255	wt_CLP down vs wt_sham	5.5291	349.384	168.507	1
5030	Marveld1	Marveld1	0.0246014	0.811496	0.939416	-1.06449	ko_CLP down vs ko_sham	0.00485281	0.426613	-2.34405	wt_CLP down vs wt_sham	5.45004	126.11	61.7049	1
832	Atp8b2	Atp8b2	0.0246772	0.952269	1.01248	1.01248	ko_CLP up vs ko_sham	0.00379255	0.441184	-2.26663	wt_CLP down vs wt_sham	5.44351	14.3902	7.04948	1
680	Arl16	Arl16	0.0247021	0.723757	1.05973	1.05973	ko_CLP up vs ko_sham	0.0098913	0.477165	-2.09571	wt_CLP down vs wt_sham	5.44137	9.83767	4.82117	1
4565	Jam3	Jam3	0.0247146	0.80781	0.948634	-1.05415	ko_CLP down vs ko_sham	0.00406364	0.448611	-2.2291	wt_CLP down vs wt_sham	5.4403	22.6169	11.0861	1
2345	Extl1	Extl1	0.0247418	0.402511	0.809455	-1.2354	ko_CLP down vs ko_sham	0.00438102	0.386915	-2.58455	wt_CLP down vs wt_sham	5.43797	23.7424	11.6428	1
7011	Rhbdl3	Rhbdl3	0.0248022	0.883943	0.958981	-1.04277	ko_CLP down vs ko_sham	0.00620192	0.442598	-2.25938	wt_CLP down vs wt_sham	5.43279	12.8048	6.28519	1
4093	Gucy1a3	Gucy1a3	0.0261279	0.99656	1.00491	1.00491	ko_CLP up vs ko_sham	0.00799337	0.126612	-7.89815	wt_CLP down vs wt_sham	5.32307	214.897	107.655	1
6957	Rcn1	Rcn1	0.0262291	0.675589	1.10318	1.10318	ko_CLP up vs ko_sham	0.00439533	0.424015	-2.35841	wt_CLP down vs wt_sham	5.31498	42.0497	21.0974	1
8657	Tppp3	Tppp3	0.0262705	0.717776	1.38734	1.38734	ko_CLP up vs ko_sham	0.00660734	0.113593	-8.80335	wt_CLP down vs wt_sham	5.31168	4425.66	2221.85	1
7635	Sgce	Sgce	0.0276155	0.565234	1.19966	1.19966	ko_CLP up vs ko_sham	0.00756196	0.431626	-2.31682	wt_CLP down vs wt_sham	5.20791	37.0613	18.9769	1
2765	Gja3	Gja3	0.0276228	0.472754	1.19452	1.19452	ko_CLP up vs ko_sham	0.00500269	0.419014	-2.38656	wt_CLP down vs wt_sham	5.20737	46.1639	23.6403	1
4611	Kcnj12	Kcnj12	0.0277157	0.364495	1.21131	1.21131	ko_CLP up vs ko_sham	0.00523178	0.477319	-2.09504	wt_CLP down vs wt_sham	5.20044	63.0712	32.3415	1
8587	Tmx4	Tmx4	0.0279061	0.748628	1.15948	1.15948	ko_CLP up vs ko_sham	0.0127596	0.415707	-2.40554	wt_CLP down vs wt_sham	5.18632	91.6433	47.1205	1
8548	Tmem47	Tmem47	0.0279225	0.664079	1.09139	1.09139	ko_CLP up vs ko_sham	0.00478802	0.488539	-2.04692	wt_CLP down vs wt_sham	5.18511	7.87964	4.05244	1
4148	Hbb-bt	Hbb-bt	0.0280834	0.876506	0.886487	-1.12805	ko_CLP down vs ko_sham	0.00522274	0.0387813	-25.7856	wt_CLP down vs wt_sham	5.17328	1236510	637385	1
6915	Rbfox1	Rbfox1	0.0289018	0.209901	0.779216	-1.28334	ko_CLP down vs ko_sham	0.00682174	0.472057	-2.11839	wt_CLP down vs wt_sham	5.1144	36.2401	18.8957	1
3906	Gm9821	Gm9821	0.0292549	0.0902627	0.60474	-1.6536	ko_CLP down vs ko_sham	0.0126597	0.318474	-3.13997	wt_CLP down vs wt_sham	5.08963	38.8747	20.3681	1
2529	Fgf12	Fgf12	0.0296734	0.881044	36.161	36.161	ko_CLP up vs ko_sham	0.0120277	0.000385088	-2596.81	wt_CLP down vs wt_sham	5.06075	422.516	222.637	1
686	Arl5a	Arl5a	0.0296776	0.854727	1.05898	1.05898	ko_CLP up vs ko_sham	0.00803528	0.43946	-2.27552	wt_CLP down vs wt_sham	5.06046	22.1764	11.6861	1
3355	Gm16534	Gm16534	0.0302282	0.803805	0.928379	-1.07715	ko_CLP down vs ko_sham	0.00474174	0.297538	-3.36091	wt_CLP down vs wt_sham	5.02324	97.0062	51.4973	1
1399	Cilp2	Cilp2	0.0304633	0.946864	4.38871	4.38871	ko_CLP up vs ko_sham	0.0126443	0.000907919	-1101.42	wt_CLP down vs wt_sham	5.0076	608.649	324.12	1
260	Abhd8	Abhd8	0.0309479	0.391249	1.2205	1.2205	ko_CLP up vs ko_sham	0.0056288	0.403282	-2.47966	wt_CLP down vs wt_sham	4.97583	88.5791	47.4716	1
709	Arrb1	Arrb1	0.0309728	0.269889	1.45245	1.45245	ko_CLP up vs ko_sham	0.00842279	0.401898	-2.48819	wt_CLP down vs wt_sham	4.97422	35.912	19.2523	1
4473	Inppl1	Inppl1	0.0309799	0.398933	0.861173	-1.16121	ko_CLP down vs ko_sham	0.00779413	0.482562	-2.07227	wt_CLP down vs wt_sham	4.97376	608.667	326.335	1
2767	Gja5	Gja5	0.0311551	0.881185	1.52252	1.52252	ko_CLP up vs ko_sham	0.0102681	0.0200434	-49.8918	wt_CLP down vs wt_sham	4.96244	828.597	445.263	1
8109	Stat5b	Stat5b	0.0314239	0.830177	0.936663	-1.06762	ko_CLP down vs ko_sham	0.00906339	0.460223	-2.17286	wt_CLP down vs wt_sham	4.94523	208.984	112.692	1
3964	Golm1	Golm1	0.0314664	0.390919	1.46937	1.46937	ko_CLP up vs ko_sham	0.0105816	0.370431	-2.69956	wt_CLP down vs wt_sham	4.94252	24.0787	12.9913	1
4050	Gsn	Gsn	0.0316424	0.948704	1.02698	1.02698	ko_CLP up vs ko_sham	0.00991209	0.388349	-2.57501	wt_CLP down vs wt_sham	4.93137	235020	127089	1
3210	Gm14328	Gm14328	0.0331717	0.298064	1.46018	1.46018	ko_CLP up vs ko_sham	0.00656467	0.231731	-4.31536	wt_CLP down vs wt_sham	4.83761	238.026	131.209	1
4233	Hjurp	Hjurp	0.0333672	0.667432	1.09163	1.09163	ko_CLP up vs ko_sham	0.00994338	0.394293	-2.53618	wt_CLP down vs wt_sham	4.82601	73.7561	40.7548	1
1334	Ces1d	Ces1d	0.0336817	0.283365	0.655614	-1.52529	ko_CLP down vs ko_sham	0.00681555	0.225943	-4.42589	wt_CLP down vs wt_sham	4.80753	3642.01	2020.17	1
5152	Mfsd6	Mfsd6	0.0339678	0.630326	1.11557	1.11557	ko_CLP up vs ko_sham	0.00675084	0.48939	-2.04336	wt_CLP down vs wt_sham	4.7909	22.4367	12.4885	1
3410	Gm20416	Gm20416	0.0353914	0.216553	1.33615	1.33615	ko_CLP up vs ko_sham	0.00824513	0.429049	-2.33074	wt_CLP down vs wt_sham	4.71067	19.5175	11.0487	1
6864	Ramp1	Ramp1	0.0354304	0.977143	0.990266	-1.00983	ko_CLP down vs ko_sham	0.00596104	0.300572	-3.32699	wt_CLP down vs wt_sham	4.70853	23.086	13.0747	1
9255	Zbtb4	Zbtb4	0.0354659	0.37224	0.817617	-1.22307	ko_CLP down vs ko_sham	0.00726334	0.40611	-2.46239	wt_CLP down vs wt_sham	4.70658	47.4459	26.882	1
7006	Rgs6	Rgs6	0.0359172	0.183652	0.522503	-1.91386	ko_CLP down vs ko_sham	0.0107162	0.292137	-3.42305	wt_CLP down vs wt_sham	4.68205	39.1653	22.3066	1
4677	Klhdc8b	Klhdc8b	0.0364543	0.246957	0.744407	-1.34335	ko_CLP down vs ko_sham	0.00817969	0.448525	-2.22953	wt_CLP down vs wt_sham	4.65334	20.0253	11.4758	1
7764	Slc36a2	Slc36a2	0.0380599	0.316948	0.513826	-1.94619	ko_CLP down vs ko_sham	0.00954584	0.173475	-5.76451	wt_CLP down vs wt_sham	4.57057	104.861	61.1806	1
4777	Leprel2	Leprel2	0.0385953	0.515421	1.17118	1.17118	ko_CLP up vs ko_sham	0.00725736	0.454339	-2.201	wt_CLP down vs wt_sham	4.54393	36.9765	21.7001	1
8220	Syt7	Syt7	0.0391423	0.432119	0.865304	-1.15566	ko_CLP down vs ko_sham	0.00878513	0.488957	-2.04517	wt_CLP down vs wt_sham	4.51719	25.1971	14.8748	1
5458	Mxra8	Mxra8	0.0395037	0.608712	1.13076	1.13076	ko_CLP up vs ko_sham	0.00673958	0.429367	-2.32901	wt_CLP down vs wt_sham	4.49977	222.78	132.025	1
6885	Rarb	Rarb	0.0395119	0.345288	1.29889	1.29889	ko_CLP up vs ko_sham	0.00897412	0.445069	-2.24684	wt_CLP down vs wt_sham	4.49937	14.2657	8.45493	1
5760	Npr3	Npr3	0.0396683	0.514824	2.579	2.579	ko_CLP up vs ko_sham	0.0127252	0.101398	-9.86209	wt_CLP down vs wt_sham	4.4919	172.281	102.276	1
525	Angptl2	Angptl2	0.0397775	0.383955	0.796555	-1.25541	ko_CLP down vs ko_sham	0.00751735	0.40109	-2.49321	wt_CLP down vs wt_sham	4.4867	499.931	297.133	1
8430	Tle2	Tle2	0.0407565	0.112603	0.659855	-1.51548	ko_CLP down vs ko_sham	0.0142488	0.427705	-2.33806	wt_CLP down vs wt_sham	4.44089	34.6018	20.7777	1
8732	Trmt5	Trmt5	0.0415764	0.360932	0.809675	-1.23506	ko_CLP down vs ko_sham	0.00817423	0.466841	-2.14206	wt_CLP down vs wt_sham	4.40356	115.632	70.0236	1
3669	Gm6166	Gm6166	0.0421373	0.737847	1.12111	1.12111	ko_CLP up vs ko_sham	0.00693568	0.270748	-3.69347	wt_CLP down vs wt_sham	4.37854	500.764	304.981	1
1112	Carns1	CARNS1 Carns1	0.0431392	0.484361	0.837478	-1.19406	ko_CLP down vs ko_sham	0.00871209	0.353401	-2.82965	wt_CLP down vs wt_sham	4.33487	92.1963	56.7161	1
141	4631405J19Rik	4631405J19Rik	0.0433751	0.803194	0.931767	-1.07323	ko_CLP down vs ko_sham	0.0100683	0.239465	-4.17598	wt_CLP down vs wt_sham	4.32477	19.353	11.9331	1
4614	Kcnj5	Kcnj5	0.0435664	0.626393	1.27095	1.27095	ko_CLP up vs ko_sham	0.00948002	0.260948	-3.83218	wt_CLP down vs wt_sham	4.31663	612.508	378.386	1
8298	Tbx5	Tbx5	0.0440693	0.938012	1.09528	1.09528	ko_CLP up vs ko_sham	0.0135543	0.141493	-7.06748	wt_CLP down vs wt_sham	4.29544	896.222	556.386	1
9042	Vasn	Vasn	0.0455745	0.859009	1.1332	1.1332	ko_CLP up vs ko_sham	0.0114915	0.205655	-4.86251	wt_CLP down vs wt_sham	4.23377	95.4772	60.1369	1
4066	Gstt1	Gstt1	0.0475914	0.962143	0.974416	-1.02626	ko_CLP down vs ko_sham	0.00893623	0.18141	-5.51236	wt_CLP down vs wt_sham	4.155	239.631	153.795	1
4145	Hba-a1	Hba-a1	0.0485157	0.893531	0.891954	-1.12113	ko_CLP down vs ko_sham	0.00951006	0.0473853	-21.1036	wt_CLP down vs wt_sham	4.12027	2252110	1457580	1
6279	Plcd3	Plcd3	0.0515491	0.989447	0.995771	-1.00425	ko_CLP down vs ko_sham	0.00918175	0.363889	-2.74809	wt_CLP down vs wt_sham	4.01182	34.9894	23.2575	1
4146	Hba-a2	Hba-a2	0.0527173	0.859154	0.861055	-1.16137	ko_CLP down vs ko_sham	0.0102212	0.0452062	-22.1208	wt_CLP down vs wt_sham	3.97214	2440710	1638550	1
5289	Mr1	Mr1	0.0532244	0.688346	1.17189	1.17189	ko_CLP up vs ko_sham	0.0138901	0.392273	-2.54925	wt_CLP down vs wt_sham	3.95526	18.0192	12.1487	1
4951	Magi3	Magi3	0.0597403	0.373317	0.780461	-1.28129	ko_CLP down vs ko_sham	0.0123289	0.4226	-2.3663	wt_CLP down vs wt_sham	3.75461	26.0924	18.5318	1
167	5830428H23Rik	5830428H23Rik	0.0628875	0.738117	0.913674	-1.09448	ko_CLP down vs ko_sham	0.0109051	0.390943	-2.55792	wt_CLP down vs wt_sham	3.66718	19.2704	14.0128	1
2868	Gm10602	Gm10602	0.0672224	0.849225	1.04547	1.04547	ko_CLP up vs ko_sham	0.0136405	0.41614	-2.40303	wt_CLP down vs wt_sham	3.55525	11.4052	8.55462	1
5441	Mturn	Mturn	0.0686207	0.869916	1.04063	1.04063	ko_CLP up vs ko_sham	0.0123394	0.41938	-2.38447	wt_CLP down vs wt_sham	3.52104	8.89844	6.73925	1
6865	Ramp2	Ramp2	0.06945	0.602339	0.883953	-1.13128	ko_CLP down vs ko_sham	0.0127187	0.471983	-2.11872	wt_CLP down vs wt_sham	3.50116	778.739	593.13	1
8788	Ttc23	Ttc23	0.0694819	0.886863	1.03458	1.03458	ko_CLP up vs ko_sham	0.0119274	0.454364	-2.20088	wt_CLP down vs wt_sham	3.5004	14.0092	10.6724	1
