# Supplementary material for: Inhibition of the NLRP3/IL‐1β axis protects against sepsis‐induced cardiomyopathy
Source: J Cachexia Sarcopenia Muscle. 2021 Sep 2;12(6):1653–68. doi: 10.1002/jcsm.12763 (PMC8718055; doi:10.1002/jcsm.12763)
Supplement: Supplementary file 8 — Table S10. ≥ 2‐fold downregulated genes in hearts of CLP vs. sham treated Nlrp3 KO mice (.xls table; Table S9_ko_CLP vs ko_sham_FC‐2.xlsx) Table S11. Five genes downregulated in both septic Nlrp3 WT and septic Nlrp3 KO hearts compared to the respective sham group Table S12. KEGG pathway analysis of significantly upregulated genes in septic Nlrp3 WT compared to sham treated Nlrp3 WT hearts Table S13. KEGG pathway analysis of significantly downregulated genes in septic Nlrp3 WT compared to sham treated Nlrp3 WT hearts Table S14. KEGG pathway analysis of significantly upregulated genes in septic Nlrp3 KO compared to sham treated Nlrp3 KO hearts Table S15. Primer pairs for quantitative real‐time‐PCR are shown [file JCSM-12-1653-s007.xlsx]

## Sheet: ko_CLP vs ko_sham_FC-2
Column #	Column ID	Gene Symbol	p-value(Attribute)	p-value(ko_CLP vs. ko_sham)	MeanRatio(ko_CLP vs. ko_sham)	FoldChange(ko_CLP vs. ko_sham)	FoldChange(ko_CLP vs. ko_sham) (Description)	p-value(wt_CLP vs. wt_sham)	MeanRatio(wt_CLP vs. wt_sham)	FoldChange(wt_CLP vs. wt_sham)	FoldChange(wt_CLP vs. wt_sham) (Description)	F(Attribute)	SS(Attribute)	SS(Error)	F(Error)
5783	Nrep	Nrep	9.33478e-06	0.000490474	0.489003	-2.04498	ko_CLP down vs ko_sham	2.43858e-06	0.108829	-9.1887	wt_CLP down vs wt_sham	57.4863	62.5845	2.90316	1
6710	Pxdn	Pxdn	2.36819e-05	6.1812e-05	0.474581	-2.10712	ko_CLP down vs ko_sham	2.51685e-05	0.381475	-2.6214	wt_CLP down vs wt_sham	44.938	152.555	9.05276	1
2130	Efnb3	Efnb3	5.8776e-05	0.000106837	0.435401	-2.29673	ko_CLP down vs ko_sham	0.012553	0.446991	-2.23718	wt_CLP down vs wt_sham	35.2032	551.343	41.7645	1
2379	Fam131a	Fam131a	9.32279e-05	0.000137909	0.441957	-2.26267	ko_CLP down vs ko_sham	0.000380918	0.363537	-2.75075	wt_CLP down vs wt_sham	31.047	61.8832	5.31522	1
7963	Sox7	Sox7	0.000126361	0.000610278	0.494706	-2.0214	ko_CLP down vs ko_sham	0.000102969	0.284625	-3.5134	wt_CLP down vs wt_sham	28.5578	40.8606	3.81547	1
